# Supplementary material for: Plasmid2MC: efficient cell-free generation of high-purity minicircle DNA for genome editing in mammalian cells
Source: Commun Biol. 2025 Dec 16;8:1778. doi: 10.1038/s42003-025-09157-7 (PMC12708848; doi:10.1038/s42003-025-09157-7)
Supplement: Supplementary file 3 — Supplementary Data 1 [file 42003_2025_9157_MOESM3_ESM.zip]

Archive with 36 entries (28 files):
- SupplementaryData/
- SupplementaryData/Base Editing plasmid, mcDNA and gDNA Circular Vector sequences/
- SupplementaryData/Base Editing plasmid, mcDNA and gDNA Circular Vector sequences/ABE-HEK293T-Site1-gRNA.dna
- SupplementaryData/Base Editing plasmid, mcDNA and gDNA Circular Vector sequences/ABE-HEK293T-Site2-gRNA.dna
- SupplementaryData/Base Editing plasmid, mcDNA and gDNA Circular Vector sequences/ABE-HEK293T-Site3-gRNA.dna
- SupplementaryData/Base Editing plasmid, mcDNA and gDNA Circular Vector sequences/ABE-Mouse-Site5-gRNA.dna
- SupplementaryData/Base Editing plasmid, mcDNA and gDNA Circular Vector sequences/ABE-Mouse-Site4-gRNA.dna
- SupplementaryData/Base Editing plasmid, mcDNA and gDNA Circular Vector sequences/p-att-ef1a-ABE8e-dCas9-BSD.gbk
- SupplementaryData/Sequenced Plasmidsaurus Recombined MC DNA/
- SupplementaryData/Sequenced Plasmidsaurus Recombined MC DNA/MC-p-att-ef1a-MS2-RecT-dCas9-BSD-truncated.gbk
- SupplementaryData/Sequenced Plasmidsaurus Recombined MC DNA/MC-p-att-ef1a-ABE8e-dCas9-BSD.gbk
- SupplementaryData/Sequenced Plasmidsaurus Recombined MC DNA/MC-p-att-ef1a-MS2-RecT-dCas9-BSD.gbk
- SupplementaryData/Sequenced Plasmidsaurus Recombined MC DNA/MC-p-att-ef1a-MS2-RecT-dCas9-BSD-extended.gbk
- SupplementaryData/Sequenced Plasmidsaurus Recombined MC DNA/MC-p-att-truncated-SuperShort1211bp.gbk
- SupplementaryData/Plasmid sequences/
- SupplementaryData/Plasmid sequences/p-att-ef1a-MS2-RecT-dCas9-BSD.gbk
- SupplementaryData/Plasmid sequences/p-att-ef1a-MS2-RecT-dCas9-BSD-truncated.dna
- SupplementaryData/Plasmid sequences/p-att-ef1a-MS2-RecT-dCas9-BSD-extended.dna
- SupplementaryData/Plasmid sequences/MC-att-truncated-SuperShort1211bp.dna
- SupplementaryData/Plasmid sequences/p-att-SuperShort1211bp.dna
- SupplementaryData/HITI/
- SupplementaryData/HITI/Supp files-GAPDH/
- SupplementaryData/HITI/Supp files-GAPDH/GAPDH mcDNA.dna
- SupplementaryData/HITI/Supp files-GAPDH/FBPHCG mcDNA-Primordium Results.gbk
- SupplementaryData/HITI/Supp files-GAPDH/GAPDH HITI Parental Plasmid.dna
- SupplementaryData/HITI/Supp files-GAPDH/GAPDH-HITI gRNA CV.dna
- SupplementaryData/HITI/Supp files-ACTB/
- SupplementaryData/HITI/Supp files-ACTB/ACTB HITI Parental Plasmid.dna
- SupplementaryData/HITI/Supp files-ACTB/ACTB mcDNA.dna
- SupplementaryData/HITI/Supp files-ACTB/FBPHCG mcDNA-Primordium results.gbk
- SupplementaryData/HITI/Supp files-ACTB/ACTB-HITI gRNA CV.dna
- SupplementaryData/SB-Kit-Validation-Designs/
- SupplementaryData/SB-Kit-Validation-Designs/p-SBkit-ABE8e-parental-plasmid.gbk
- SupplementaryData/SB-Kit-Validation-Designs/SBkit-ABE8e-MC.gbk
- SupplementaryData/Base Editing Efficiency Sanger-EditR Results.xls
- SupplementaryData/Recombination Yields Table.xlsx
