# Supplementary material for: Plasmid2MC: efficient cell-free generation of high-purity minicircle DNA for genome editing in mammalian cells
Source: Commun Biol. 2025 Dec 16;8:1778. doi: 10.1038/s42003-025-09157-7 (PMC12708848; doi:10.1038/s42003-025-09157-7)
Supplement: Supplementary file 3 — Supplementary Data 1 [file 42003_2025_9157_MOESM3_ESM.zip › SupplementaryData/Sequenced Plasmidsaurus Recombined MC DNA/MC-p-att-ef1a-MS2-RecT-dCas9-BSD-truncated.gbk]

LOCUS       Rec-Apr2-1e_02          3098 bp    DNA     circular SYN 03-APR-2024
DEFINITION  Rec-Apr2-1e_02.
ACCESSION   Rec-Apr2-1e_02
VERSION     Rec-Apr2-1e_02
KEYWORDS    .
SOURCE      
  ORGANISM  .
            .
COMMENT     Annotated with pLannotate v1.2.2
FEATURES             Location/Qualifiers
     promoter        301..1479
                     /note="pLannotate"
                     /label="EF-1α promoter"
                     /database="snapgene"
                     /identity="100.0"
                     /match_length="100.0"
                     /fragment="False"
                     /other="promoter"
     CDS             2583..2981
                     /note="pLannotate"
                     /label="BSD"
                     /database="snapgene"
                     /identity="100.0"
                     /match_length="100.0"
                     /fragment="False"
                     /other="CDS"
     polyA_signal    join(3015..3098,1..28)
                     /note="pLannotate"
                     /label="bGH poly(A) signal"
                     /database="snapgene"
                     /identity="100.0"
                     /match_length="100.0"
                     /fragment="False"
                     /other="polyA_signal"
     CDS             2469..2516
                     /note="pLannotate"
                     /label="nucleoplasmin NLS"
                     /database="snapgene"
                     /identity="100.0"
                     /match_length="100.0"
                     /fragment="False"
                     /other="CDS"
     CDS             1492..1881
                     /note="pLannotate"
                     /label="CAPSD_BPMS2"
                     /database="swissprot"
                     /identity="99.2"
                     /match_length="100.0"
                     /fragment="False"
                     /other="CDS"
     CDS             1988..2468
                     /note="pLannotate"
                     /label="Cas9(C) (fragment)"
                     /database="snapgene"
                     /identity="100.0"
                     /match_length="20.2"
                     /fragment="True"
                     /other="CDS"
     promoter        223..300
                     /note="pLannotate"
                     /label="SV40 promoter (fragment)"
                     /database="snapgene"
                     /identity="100.0"
                     /match_length="26.2"
                     /fragment="True"
                     /other="promoter"
     protein_bind    175..192
                     /note="pLannotate"
                     /label="attB (fragment)"
                     /database="snapgene"
                     /identity="100.0"
                     /match_length="52.9"
                     /fragment="True"
                     /other="protein_bind"
     protein_bind    156..177
                     /note="pLannotate"
                     /label="phage φC31 attP (fragment)"
                     /database="snapgene"
                     /identity="100.0"
                     /match_length="22.0"
                     /fragment="True"
                     /other="protein_bind"
ORIGIN
        1 tttcctaata aaatgaggaa attgcatcgc attgtctgag taggtgtcat tctattctgg
       61 ggggtggggt ggggcaggac agcaaggggg aggattggga agagaatagc aggcatgctg
      121 gggacctgca ggagctcgtc gacccatggg ggcccgcccc aactggggta acctttgggc
      181 tccccgggcg cgactagtga attcagatct gatatctctg tcggtgtgga aagtccccag
      241 gctccccagc aggcagaagt atgcaaagca tgcatctcaa ttagtcagca accatagtcc
      301 ggctccggtg cccgtcagtg ggcagagcgc acatcgccca cagtccccga gaagttgggg
      361 ggaggggtcg gcaattgaac cggtgcctag agaaggtggc gcggggtaaa ctgggaaagt
      421 gatgtcgtgt actggctccg cctttttccc gagggtgggg gagaaccgta tataagtgca
      481 gtagtcgccg tgaacgttct ttttcgcaac gggtttgccg ccagaacaca ggtaagtgcc
      541 gtgtgtggtt cccgcgggcc tggcctcttt acgggttatg gcccttgcgt gccttgaatt
      601 acttccacct ggctgcagta cgtgattctt gatcccgagc ttcgggttgg aagtgggtgg
      661 gagagttcga ggccttgcgc ttaaggagcc ccttcgcctc gtgcttgagt tgaggcctgg
      721 cctgggcgct ggggccgccg cgtgcgaatc tggtggcacc ttcgcgcctg tctcgctgct
      781 ttcgataagt ctctagccat ttaaaatttt tgatgacctg ctgcgacgct ttttttctgg
      841 caagatagtc ttgtaaatgc gggccaagat ctgcacactg gtatttcggt ttttggggcc
      901 gcgggcggcg acggggcccg tgcgtcccag cgcacatgtt cggcgaggcg gggcctgcga
      961 gcgcggccac cgagaatcgg acgggggtag tctcaagctg gccggcctgc tctggtgcct
     1021 ggcctcgcgc cgccgtgtat cgccccgccc tgggcggcaa ggctggcccg gtcggcacca
     1081 gttgcgtgag cggaaagatg gccgcttccc ggccctgctg cagggagctc aaaatggagg
     1141 acgcggcgct cgggagagcg ggcgggtgag tcacccacac aaaggaaaag ggcctttccg
     1201 tcctcagccg tcgcttcatg tgactccacg gagtaccggg cgccgtccag gcacctcgat
     1261 tagttctcga gcttttggag tacgtcgtct ttaggttggg gggaggggtt ttatgcgatg
     1321 gagtttcccc acactgagtg ggtggagact gaagttaggc cagcttggca cttgatgtaa
     1381 ttctccttgg aatttgccct ttttgagttt ggatcttggt tcattctcaa gcctcagaca
     1441 gtggttcaaa gtttttttct tccatttcag gtgtcgtgac gtacggccac catggcttca
     1501 aactttactc agttcgtgct cgtggacaat ggtgggacag gggatgtgac agtggctcct
     1561 tctaatttcg ctaatggggt ggcagagtgg atcagctcca actcacggag ccaggcctac
     1621 aaggtgacat gcagcgtcag gcagtctagt gcccagaaga gaaagtatac catcaaggtg
     1681 gaggtcccca aagtggctac ccagacagtg ggcggagtcg aactgcctgt cgccgcttgg
     1741 aggtcctacc tgaacatgga gctcactatc ccaattttcg ctaccaattc tgactgtgaa
     1801 ctcatcgtga aggcaatgca ggggctcctc aaagacggta atcctatccc ttccgccatc
     1861 gccgctaact caggtatcta cagcgcttcc ggaggatcta gcggaggctc ctctggctct
     1921 gagacacctg gcacaagcga gagcgcaaca cctgaaagca gcgggggcag cagcgggggg
     1981 tcaggagcgg ccggaagaga atgctggcct ctgccggcga actgcagaag ggaaacgaac
     2041 tggccctgcc ctccaaatat gtgaacttcc tgtacctggc cagccactat gagaagctga
     2101 agggctcccc cgaggataat gagcagaaac agctgtttgt ggaacagcac aagcactacc
     2161 tggacgagat catcgagcag atcagcgagt tctccaagag agtgatcctg gccgacgcta
     2221 atctggacaa agtgctgtcc gcctacaaca agcaccggga taagcccatc agagagcagg
     2281 ccgagaatat catccacctg tttaccctga ccaatctggg agcccctgcc gccttcaagt
     2341 actttgacac caccatcgac cggaagaggt acaccagcac caaagaggtg ctggacgcca
     2401 ccctgatcca ccagagcatc accggcctgt acgagacacg gatcgacctg tctcagctgg
     2461 gaggcgacaa aaggccggcg gccacgaaaa aggccggcca ggcaaaaaag aaaaagggaa
     2521 gcggagctac taacttcagc ctgctgaagc atgctggaga cgtggaggag aaccctggac
     2581 ctatggccaa gcctttgtct caagaagaat ccaccctcat tgaaagagca acggctacaa
     2641 tcaacagcat ccccatctct gaagactaca gcgtcgccag cgcagctctc tctagcgacg
     2701 gccgcatctt cactggtgtc aatgtatatc attttactgg gggaccttgt gcagaactcg
     2761 tggtgctggg cactgctgct gctgcggcag ctggcaacct gacttgtatc gtcgcgatcg
     2821 gaaatgagaa caggggcatc ttgagcccct gcggacggtg ccgacaggtg cttctcgatc
     2881 tgcatcctgg gatcaaagcc atagtgaagg acagtgatgg acagccgacg gcagttggga
     2941 ttcgtgaatt gctgccctct ggttatgtgt gggagggcta agaattctaa ctagagctcg
     3001 ctgatcagcc tcgactgtgc cttctagttg ccagccatct gttgtttgcc cctcccccgt
     3061 gccttccttg accctggaag gtgccactcc cactgtcc
//
