# Supplementary material for: Plasmid2MC: efficient cell-free generation of high-purity minicircle DNA for genome editing in mammalian cells
Source: Commun Biol. 2025 Dec 16;8:1778. doi: 10.1038/s42003-025-09157-7 (PMC12708848; doi:10.1038/s42003-025-09157-7)
Supplement: Supplementary file 3 — Supplementary Data 1 [file 42003_2025_9157_MOESM3_ESM.zip › SupplementaryData/Sequenced Plasmidsaurus Recombined MC DNA/MC-p-att-ef1a-ABE8e-dCas9-BSD.gbk]

LOCUS       Apr2-pS-4-ABE_07        6873 bp    DNA     circular SYN 03-APR-2024
DEFINITION  Apr2-pS-4-ABE_07.
ACCESSION   Apr2-pS-4-ABE_07
VERSION     Apr2-pS-4-ABE_07
KEYWORDS    .
SOURCE      
  ORGANISM  .
            .
COMMENT     Annotated with pLannotate v1.2.2
FEATURES             Location/Qualifiers
     promoter        complement(692..1870)
                     /note="pLannotate"
                     /label="EF-1α promoter"
                     /database="snapgene"
                     /identity="100.0"
                     /match_length="100.0"
                     /fragment="False"
                     /other="promoter"
     CDS             complement(join(2801..6873,1..28))
                     /note="pLannotate"
                     /label="Cas9"
                     /database="snapgene"
                     /identity="99.9"
                     /match_length="99.9"
                     /fragment="False"
                     /other="CDS"
     CDS             complement(2288..2686)
                     /note="pLannotate"
                     /label="BSD"
                     /database="snapgene"
                     /identity="100.0"
                     /match_length="100.0"
                     /fragment="False"
                     /other="CDS"
     polyA_signal    complement(2143..2254)
                     /note="pLannotate"
                     /label="bGH poly(A) signal"
                     /database="snapgene"
                     /identity="100.0"
                     /match_length="100.0"
                     /fragment="False"
                     /other="polyA_signal"
     CDS             complement(2753..2800)
                     /note="pLannotate"
                     /label="nucleoplasmin NLS"
                     /database="snapgene"
                     /identity="100.0"
                     /match_length="100.0"
                     /fragment="False"
                     /other="CDS"
     CDS             complement(131..622)
                     /note="pLannotate"
                     /label="tadA"
                     /database="swissprot"
                     /identity="89.0"
                     /match_length="98.2"
                     /fragment="False"
                     /other="CDS"
     promoter        complement(1871..1948)
                     /note="pLannotate"
                     /label="SV40 promoter (fragment)"
                     /database="snapgene"
                     /identity="100.0"
                     /match_length="26.2"
                     /fragment="True"
                     /other="promoter"
     protein_bind    complement(1979..1996)
                     /note="pLannotate"
                     /label="attB (fragment)"
                     /database="snapgene"
                     /identity="100.0"
                     /match_length="52.9"
                     /fragment="True"
                     /other="protein_bind"
     protein_bind    complement(1994..2015)
                     /note="pLannotate"
                     /label="phage φC31 attP (fragment)"
                     /database="snapgene"
                     /identity="100.0"
                     /match_length="22.0"
                     /fragment="True"
                     /other="protein_bind"
ORIGIN
        1 tggccaggcc gatgctgtac ttcttgtctg accccccgct gctgcccccg ctgctttcag
       61 gtgttgcgct ctcgcttgtg ccaggtgtct cagagccaga ggagcctccg ctagatcctc
      121 cggagttgat ggagctctgg gccttcttct gagcattgaa cacctgtcta ggcatccgat
      181 agaaatcgca cagcagggcg gcacattcat ctgccaggat tccctcggta atttcgacgc
      241 ggtgattcat gccggggtag ttcagcacgt tcatcaggga gcctgcggcg cctcttttag
      301 aatttctcca tccaaacacc acgcggccga tcctagagtg gatcatggcg ccggcgcaca
      361 tcacgcaagg ctcgaatgtc acgtacaggg tggcgtcaat cagtctgtag ttctgcatga
      421 ccaggccgcc ctgtctcagg gccataattt cggcatgggc tgttgggtcg tgcaggccga
      481 tggctctgtt ccagccctcg ccgatcactc tattgttcag caccagcacg gctcccacag
      541 gcacctccct ctcatcccgt gccctcttgg ccagggtcag ggcatgtctc atccagtact
      601 cgtgggaaaa ctccacctca gagactttcc gcttcttctt tggtgactcg aactcgcttc
      661 cgtcggctgt ccgtttcatg gtggccgtac gtcacgacac ctgaaatgga agaaaaaaac
      721 tttgaaccac tgtctgaggc ttgagaatga accaagatcc aaactcaaaa agggcaaatt
      781 ccaaggagaa ttacatcaag tgccaagctg gcctaacttc agtctccacc cactcagtgt
      841 ggggaaactc catcgcataa aacccctccc cccaacctaa agacgacgta ctccaaaagc
      901 tcgagaacta atcgaggtgc ctggacggcg cccggtactc cgtggagtca catgaagcga
      961 cggctgagga cggaaaggcc cttttccttt gtgtgggtga ctcacccgcc cgctctcccg
     1021 agcgccgcgt cctccatttt gagctccctg cagcagggcc gggaagcggc catctttccg
     1081 ctcacgcaac tggtgccgac cgggccagcc ttgccgccca gggcggggcg atacacggcg
     1141 gcgcgaggcc aggcaccaga gcaggccggc cagcttgaga ctacccccgt ccgattctcg
     1201 gtggccgcgc tcgcaggccc cgcctcgccg aacatgtgcg ctgggacgca cgggccccgt
     1261 cgccgcccgc ggccccaaaa accgaaatac cagtgtgcag atcttggccc gcatttacaa
     1321 gactatcttg ccagaaaaaa agcgtcgcag caggtcatca aaaattttaa atggctagag
     1381 acttatcgaa agcagcgaga caggcgcgaa ggtgccacca gattcgcacg cggcggcccc
     1441 agcgcccagg ccaggcctca actcaagcac gaggcgaagg ggctccttaa gcgcaaggcc
     1501 tcgaactctc ccacccactt ccaacccgaa gctcgggatc aagaatcacg tactgcagcc
     1561 aggtggaagt aattcaaggc acgcaagggc cataacccgt aaagaggcca ggcccgcggg
     1621 aaccacacac ggcacttacc tgtgttctgg cggcaaaccc gttgcgaaaa agaacgttca
     1681 cggcgactac tgcacttata tacggttctc ccccaccctc gggaaaaagg cggagccagt
     1741 acacgacatc actttcccag tttaccccgc gccaccttct ctaggcaccg gttcaattgc
     1801 cgacccctcc ccccaacttc tcggggactg tgggcgatgt gcgctctgcc cactgacggg
     1861 caccggagcc ggactatggt tgctgactaa ttgagatgca tgctttgcat acttctgcct
     1921 gctggggagc ctggggactt tccacaccga cagagatatc agatctgaat tcactagtcg
     1981 cgcccgggga gcccaaaggt taccccagtt ggggcgggcc cccatgggtc gacgagctcc
     2041 tgcaggtccc cagcatgcct gctattctct tcccaatcct cccccttgct gtcctgcccc
     2101 accccacccc ccagaataga atgacaccta ctcagacaat gcgatgcaat ttcctcattt
     2161 tattaggaaa ggacagtggg agtggcacct tccagggtca aggaaggcac gggggagggg
     2221 caaacaacag atggctggca actagaaggc acagtcgagg ctgatcagcg agctctagtt
     2281 agaattctta gccctcccac acataaccag agggcagcaa ttcacgaatc ccaactgccg
     2341 tcggctgtcc atcactgtcc ttcactatgg ctttgatccc aggatgcaga tcgagaagca
     2401 cctgtcggca ccgtccgcag gggctcaaga tgcccctgtt ctcatttccg atcgcgacga
     2461 tacaagtcag gttgccagct gccgcagcag cagcagtgcc cagcaccacg agttctgcac
     2521 aaggtccccc agtaaaatga tatacattga caccagtgaa gatgcggccg tcgctagaga
     2581 gagctgcgct ggcgacgctg tagtcttcag agatggggat gctgttgatt gtagccgttg
     2641 ctctttcaat gagggtggat tcttcttgag acaaaggctt ggccataggt ccagggttct
     2701 cctccacgtc tccagcctgc ttcagcaggc tgaagttagt agctccgctt ccctttttct
     2761 tttttgcctg gccggccttt ttcgtggccg ccggcctttt gtcgcctccc agctgagaca
     2821 ggtcgatccg tgtctcgtac aggccggtga tgctctggtg gatcagggtg gcgtccagca
     2881 cctctttggt gctggtgtac ctcttccggt cgatggtggt gtcaaagtac ttgaaggcgg
     2941 caggggctcc cagattggtc agggtaaaca ggtggatgat attctcggcc tgctctctga
     3001 tgggcttatc ccggtgcttg ttgtaggcgg acagcacttt gtccagatta gcgtcggcca
     3061 ggatcactct cttggagaac tcgctgatct gctcgatgat ctcgtccagg tagtgcttgt
     3121 gctgttccac aaacagctgt ttctgctcat tatcctcggg ggagcccttc agcttctcat
     3181 agtggctggc caggtacagg aagttcacat atttggaggg cagggccagt tcgtttccct
     3241 tctgcagttc gccggcagag gccagcattc tcttccggcc gttttccagc tcgaacaggg
     3301 agtacttagg cagcttgatg atcaggtcct ttttcacttc tttgtagccc ttggcttcca
     3361 gaaagtcgat gggattcttc tcgaagctgc ttctttccat gatggtgatc cccagcagct
     3421 ctttcacact cttcagtttc ttggacttgc ccttttccac tttggccacc accagcacag
     3481 aataggccac ggtggggctg tcgaagccgc cgtacttctt agggtcccag tccttctttc
     3541 tggcgatcag cttatcgctg ttcctcttgg gcaggataga ctctttgctg aagccgcctg
     3601 tctgcacctc ggtctttttc acgatattca cttggggcat gctcagcact ttccgcacgg
     3661 tggcaaaatc ccggccctta tcccacacga tctccccggt ttcgccgttt gtctcgatca
     3721 gaggccgctt ccggatctcg ccgttggcca gggtaatctc ggtcttgaaa aagttcatga
     3781 tgttgctgta gaagaagtac ttggcggtag ccttgccgat ttcctgctcg ctcttggcga
     3841 tcatcttccg cacgtcgtac accttgtagt cgccgtacac gaactcgctt tccagcttag
     3901 ggtacttttt gatcagggcg gttcccacga cggcgttcag gtaggcgtcg tgggcgtggt
     3961 ggtagttgtt gatctcgcgc actttgtaaa actggaaatc cttccggaaa tcggacacca
     4021 gcttggactt cagggtgatc actttcactt cccggatcag cttgtcattc tcgtcgtact
     4081 tagtgttcat ccgggagtcc aggatctgtg ccacgtgctt tgtgatctgc cgggtttcca
     4141 ccagctgtct cttgatgaag ccggccttat ccagttcgct caggccgcct ctctcggcct
     4201 tggtcagatt gtcgaacttt ctctgggtaa tcagcttggc gttcagcagc tgccgccagt
     4261 agttcttcat cttcttcacg acctcttcgg agggcacgtt gtcgctcttg ccccggttct
     4321 tgtcgcttct ggtcagcacc ttgttgtcga tggagtcgtc cttcagaaag ctctgaggca
     4381 cgatggcgtc cacatcgtag tcggacagcc ggttgatgtc cagttcctgg tccacgtaca
     4441 tatcccgccc attctgcagg tagtacaggt acagcttctc gttctgcagc tgggtgtttt
     4501 ccacggggtg ttctttcagg atctggctgc ccagctcttt gatgccctct tcgatccgct
     4561 tcattctctc gcggctgttc ttctgtccct tctgggtggt ctggttctct ctggccattt
     4621 cgatcacgat gttctcgggc ttgtgccggc ccatcacttt cacgagctcg tccaccacct
     4681 tcactgtctg caggatgccc ttcttaatgg cggggctgcc ggccagattg gcaatgtgct
     4741 cgtgcaggct atcgccctgg ccggacacct gggctttctg gatgtcctct ttaaaggtca
     4801 ggctgtcgtc gtggatcagc tgcatgaagt ttctgttggc gaagccgtcg gacttcagga
     4861 aatccaggat tgtcttgccg gactgcttgt cccggatgcc gttgatcagc ttccggctca
     4921 gcctgcccca gccggtgtat ctccgccgct tcagctgctt catcactttg tcgtcgaaca
     4981 ggtgggcata ggttttcagc cgttcctcga tcatctctct gtcctcaaac agtgtcaggg
     5041 tcagcacgat atcttccaga atgtcctcgt tttcctcatt gtccaggaag tccttgtcct
     5101 tgataatttt cagcagatcg tggtatgtgc ccagggaggc gttgaaccga tcttccacgc
     5161 cggagatttc cacggagtcg aagcactcga ttttcttgaa gtagtcctct ttcagctgct
     5221 tcacggtcac tttccggttg gtcttgaaca gcaggtccac gatggccttt ttctgctcgc
     5281 cgctcaggaa ggcgggcttt ctcattccct cggtcacgta tttcactttg gtcagctcgt
     5341 tatacacggt gaagtactcg tacagcaggc tgtgcttggg cagcaccttc tcgttgggca
     5401 ggttcttatc gaagttggtc atccgctcga tgaagctctg ggcggaagcg cccttgtcca
     5461 ccacttcctc gaagttccag ggggtgatgg tttcctcgct ctttctggtc atccaggcga
     5521 atctgctgtt tcccctggcc agagggccca cgtagtaggg gatgcggaag gtcaggatct
     5581 tctcgatctt ttcccggttg tccttcagga atgggtaaaa atcttcctgc cgccgcagaa
     5641 tggcgtgcag ctctcccagg tggatctggt gggggatgct gccgttgtcg aaggtccgct
     5701 gcttccgcag caggtcctct ctgttcagct tcacgagcag ttcctcggtg ccgtccatct
     5761 tttccaggat gggcttgatg aacttgtaga actcttcctg gctggctccg ccgtcaatgt
     5821 agccggcgta gccgttcttg ctctggtcga agaaaatctc tttgtacttc tcaggcagct
     5881 gctgccgcac gagagctttc agcagggtca ggtcctggtg gtgctcgtcg tatctcttga
     5941 tcatagaggc gctcaggggg gccttggtga tctcggtgtt cactctcagg atgtcgctca
     6001 gcaggatggc gtcggacagg ttcttggcgg ccagaaacag gtcggcgtac tggtcgccga
     6061 tctgggccag caggttgtcc aggtcgtcgt cgtaggtgtc cttgctcagc tgcagtttgg
     6121 catcctcggc caggtcgaag ttgctcttga agttgggggt caggcccagg ctcagggcaa
     6181 tcaggttgcc gaacaggcca ttcttcttct cgccgggcag ctgggcgatc agattttcca
     6241 gccgtctgct cttgctcagt ctggcagaca ggatggcctt ggcgtccacg ccgctggcgt
     6301 tgatggggtt ttcctcgaac agctggttgt aggtctgcac cagctggatg aacagcttgt
     6361 ccacgtcgct gttgtcgggg ttcaggtcgc cctcgatcag gaagtggccc cggaacttga
     6421 tcatgtgggc cagggccaga tagatcagcc gcaggtcggc cttgtcggtg ctgtccacca
     6481 gtttctttct caggtggtag atggtggggt acttctcgtg gtaggccacc tcgtccacga
     6541 tgttgccgaa gatggggtgc cgctcgtgct tcttatcctc ttccaccagg aaggactctt
     6601 ccagtctgtg gaagaagctg tcgtccacct tggccatctc gttgctgaag atctcttgca
     6661 gatagcagat ccggttcttc cgtctggtgt atcttcttct ggcggttctc ttcagccggg
     6721 tggcctcggc tgtttcgccg ctgtcgaaca gcagggctcc gatcaggttc ttcttgatgc
     6781 tgtgccggtc ggtgttgccc agcaccttga atttcttgct gggcaccttg tactcgtcgg
     6841 tgatcacggc ccagcccaca gagttggtgc cga
//
