# Supplementary material for: Plasmid2MC: efficient cell-free generation of high-purity minicircle DNA for genome editing in mammalian cells
Source: Commun Biol. 2025 Dec 16;8:1778. doi: 10.1038/s42003-025-09157-7 (PMC12708848; doi:10.1038/s42003-025-09157-7)
Supplement: Supplementary file 3 — Supplementary Data 1 [file 42003_2025_9157_MOESM3_ESM.zip › SupplementaryData/Sequenced Plasmidsaurus Recombined MC DNA/MC-p-att-ef1a-MS2-RecT-dCas9-BSD.gbk]

LOCUS       Rec-Apr2-2e_04          7758 bp    DNA     circular SYN 03-APR-2024
DEFINITION  Rec-Apr2-2e_04.
ACCESSION   Rec-Apr2-2e_04
VERSION     Rec-Apr2-2e_04
KEYWORDS    .
SOURCE      
  ORGANISM  .
            .
COMMENT     Annotated with pLannotate v1.2.2
FEATURES             Location/Qualifiers
     promoter        6481..7659
                     /note="pLannotate"
                     /label="EF-1α promoter"
                     /database="snapgene"
                     /identity="100.0"
                     /match_length="100.0"
                     /fragment="False"
                     /other="promoter"
     CDS             1450..5550
                     /note="pLannotate"
                     /label="Cas9"
                     /database="snapgene"
                     /identity="99.8"
                     /match_length="99.9"
                     /fragment="False"
                     /other="CDS"
     CDS             5665..6063
                     /note="pLannotate"
                     /label="BSD"
                     /database="snapgene"
                     /identity="100.0"
                     /match_length="100.0"
                     /fragment="False"
                     /other="CDS"
     CDS             415..1221
                     /note="pLannotate"
                     /label="recT"
                     /database="swissprot"
                     /identity="100.0"
                     /match_length="100.0"
                     /fragment="False"
                     /other="CDS"
     polyA_signal    6097..6208
                     /note="pLannotate"
                     /label="bGH poly(A) signal"
                     /database="snapgene"
                     /identity="100.0"
                     /match_length="100.0"
                     /fragment="False"
                     /other="polyA_signal"
     CDS             5551..5598
                     /note="pLannotate"
                     /label="nucleoplasmin NLS"
                     /database="snapgene"
                     /identity="100.0"
                     /match_length="100.0"
                     /fragment="False"
                     /other="CDS"
     CDS             join(7672..7758,1..303)
                     /note="pLannotate"
                     /label="CAPSD_BPMS2"
                     /database="swissprot"
                     /identity="99.2"
                     /match_length="100.0"
                     /fragment="False"
                     /other="CDS"
     promoter        6403..6480
                     /note="pLannotate"
                     /label="SV40 promoter (fragment)"
                     /database="snapgene"
                     /identity="100.0"
                     /match_length="26.2"
                     /fragment="True"
                     /other="promoter"
     protein_bind    6355..6372
                     /note="pLannotate"
                     /label="attB (fragment)"
                     /database="snapgene"
                     /identity="100.0"
                     /match_length="52.9"
                     /fragment="True"
                     /other="protein_bind"
     protein_bind    6336..6357
                     /note="pLannotate"
                     /label="phage φC31 attP (fragment)"
                     /database="snapgene"
                     /identity="100.0"
                     /match_length="22.0"
                     /fragment="True"
                     /other="protein_bind"
ORIGIN
        1 gtggcagagt ggatcagctc caactcacgg agccaggcct acaaggtgac atgcagcgtc
       61 aggcagtcta gtgcccagaa gagaaagtat accatcaagg tggaggtccc caaagtggct
      121 acccagacag tgggcggagt cgaactgcct gtcgccgctt ggaggtccta cctgaacatg
      181 gagctcacta tcccaatttt cgctaccaat tctgactgtg aactcatcgt gaaggcaatg
      241 caggggctcc tcaaagacgg taatcctatc ccttccgcca tcgccgctaa ctcaggtatc
      301 tacagcgctt ccggaggatc tagcggaggc tcctctggct ctgagacacc tggcacaagc
      361 gagagcgcaa cacctgaaag cagcgggggc agcagcgggg ggtcaggagg atccatgaca
      421 aaacaacctc caatagcaaa agctgatctg cagaaaaccc agggcaatag agcccctgct
      481 gctgtgaaga atagtgacgt gattagcttc atcaaccagc ctagcatgaa ggagcagctg
      541 gccgccgccc tgcctcgcca catgaccgca gagcggatga ttcggatcgc tacaaccgag
      601 atcagaaaag tgcccgctct ggggaactgt gataccatgt ctttcgtgag cgccattgtg
      661 cagtgtagcc agctgggcct ggagcccgga agtgccctgg gccacgccta cctgctgccc
      721 ttcggcaaca agaacgagaa atccggtaaa aagaacgtgc agctgatcat cggttataga
      781 ggtatgatcg atctggctcg gcggtccggc caaatcgcca gcctgtctgc cagggtggtg
      841 agagagggcg acgagttcag ctttgagttt ggcctggacg aaaagttgat ccatcggccc
      901 ggagagaacg aggacgcccc tgtcacccac gtgtatgccg tggctagact gaaggacggc
      961 ggtacacagt tcgaagttat gacccggaag cagatcgaac tggtgaggtc cctgtccaag
     1021 gccggcaata acgggccctg ggtgacccac tgggaagaaa tggccaagaa aaccgccatt
     1081 agacgcctgt tcaagtacct gcccgtgtcc attgagattc agagggccgt gtctatggat
     1141 gagaaagagc ccctgaccat cgaccctgct gacagcagcg tgctgaccgg cgagtactct
     1201 gtgattgaca attctgagga gtctggtggt tctcctaaga aaaagaggaa ggtggaattc
     1261 ggcagtggag agggcagagg aagtctgcta acatgcggtg acgtggagga gaatcccggc
     1321 cctgctagca tggactataa ggaccacgac ggagactaca aggatcatga tattgattac
     1381 aaagacgatg acgataagat ggccccaaag aagaagcgga aggtcggtat ccacggagtc
     1441 ccagcagccg acaagaagta cagcatcggc ctggccatcg gcaccaactc tgtgggctgg
     1501 gccgtgatca ccgacgagta caaggtgccc agcaagaaat tcaaggtgct gggcaacacc
     1561 gaccggcaca gcatcaagaa gaacctgatc ggagccctgc tgttcgacag cggcgaaaca
     1621 gccgaggcca cccggctgaa gagaaccgcc agaagaagat acaccagacg gaagaaccgg
     1681 atctgctatc tgcaagagat cttcagcaac gagatggcca aggtggacga cagcttcttc
     1741 cacagactgg aagagtcctt cctggtggaa gaggataaga agcacgagcg gcaccccatc
     1801 ttcggcaaca tcgtggacga ggtggcctac cacgagaagt accccaccat ctaccacctg
     1861 agaaagaaac tggtggacag caccgacaag gccgacctgc ggctgatcta tctggccctg
     1921 gcccacatga tcaagttccg gggccacttc ctgatcgagg gcgacctgaa ccccgacaac
     1981 agcgacgtgg acaagctgtt catccagctg gtgcagacct acaaccagct gttcgaggaa
     2041 aaccccatca acgccagcgg cgtggacgcc aaggccatcc tgtctgccag actgagcaag
     2101 agcagacggc tggaaaatct gatcgcccag ctgcccggcg agaagaagaa tggcctgttc
     2161 ggcaacctga ttgccctgag cctgggcctg acccccaact tcaagagcaa cttcgacctg
     2221 gccgaggatg ccaaactgca gctgagcaag gacacctacg acgacgacct ggacaacctg
     2281 ctggcccaga tcggcgacca gtacgccgac ctgtttctgg ccgccaagaa cctgtccgac
     2341 gccatcctgc tgagcgacat cctgagagtg aacaccgaga tcaccaaggc ccccctgagc
     2401 gcctctatga tcaagagata cgacgagcac caccaggacc tgaccctgct gaaagctctc
     2461 gtgcggcagc agctgcctga gaagtacaaa gagattttct tcgaccagag caagaacggc
     2521 tacgccggct acattgacgg cggagccagc caggaagagt tctacaagtt catcaagccc
     2581 atcctggaaa agatggacgg caccgaggaa ctgctcgtga agctgaacag agaggacctg
     2641 ctgcggaagc agcggacctt cgacaacggc agcatccccc accagatcca cctgggagag
     2701 ctgcacgcca ttctgcggcg gcaggaagat ttttacccat tcctgaagga caaccgggaa
     2761 aagatcgaga agatcctgac cttccgcatc ccctactacg tgggccctct ggccagggga
     2821 aacagcagat tcgcctggat gaccagaaag agcgaggaaa ccatcacccc ctggaacttc
     2881 gaggaagtgg tggacaaggg cgcttccgcc cagagcttca tcgagcggat gaccaacttc
     2941 gataagaacc tgcccaacga gaaggtgctg cccaagcaca gcctgctgta cgagtacttc
     3001 accgtgtata acgagctgac caaagtgaaa tacgtgaccg agggaatgag aaagcccgcc
     3061 ttcctgagcg gcgagcagaa aaaggccatc gtggacctgc tgttcaagac caaccggaaa
     3121 gtgaccgtga agcagctgaa agaggactac ttcaagaaaa tcgagtgctt cgactccgtg
     3181 gaaatctccg gcgtggaaga tcggttcaac gcctccctgg gcacatacca cgatctgctg
     3241 aaaattatca aggacaagga cttcctggac aatgaggaaa acgaggacat tctggaagat
     3301 atcgtgctga ccctgacact gtttgaggac agagagatga tcgaggaacg gctgaaaacc
     3361 tatgcccacc tgttcgacga caaagtgatg aagcagctga agcggcggag atacaccggc
     3421 tggggcaggc tgagccggaa gctgatcaac ggcatccggg acaagcagtc cggcaagaca
     3481 atcctggatt tcctgaagtc cgacggcttc gccaacagaa acttcatgca gctgatccac
     3541 gacgacagcc tgacctttaa agaggacatc cagaaagccc aggtgtccgg ccagggcgat
     3601 agcctgcacg agcacattgc caatctggcc ggcagccccg ccattaagaa gggcatcctg
     3661 cagacagtga aggtggtgga cgagctcgtg aaagtgatgg gccggcacaa gcccgagaac
     3721 atcgtgatcg aaatggccag agagaatcag accacccaga agggacagaa gaacagccgc
     3781 gagagaatga agcggatcga agagggcatc aaagagctgg gcagccagat cctgaaagaa
     3841 caccccgtgg aaaacaccca gctgcagaac gagaagctgt acctgtacta cctgcagaat
     3901 gggcgggata tgtacgtgga ccaggaactg gacatcaacc ggctgtccga ctacgatgtg
     3961 gacgccatcg tgcctcagag ctttctgaag gacgactcca tcgacaacaa ggtgctgacc
     4021 agaagcgaca agaaccgggg caagagcgac aacgtgccct ccgaagaggt cgtgaagaag
     4081 atgaagaact actggcggca gctgctgaac gccaagctga ttacccagag aaagttcgac
     4141 aatctgacca aggccgagag aggcggcctg agcgaactgg ataaggccgg cttcatcaag
     4201 agacagctgg tggaaacccg gcagatcaca aagcacgtgg cacagatcct ggactcccgg
     4261 atgaacacta agtacgacga gaatgacaag ctgatccggg aagtgaaagt gatcaccctg
     4321 aagtccaagc tggtgtccga tttccggaag gatttccagt tttacaaagt gcgcgagatc
     4381 aacaactacc accacgccca cgacgcctac ctgaacgccg tcgtgggaac cgccctgatc
     4441 aaaaagtacc ctaagctgga aagcgagttc gtgtacggcg actacaaggt gtacgacgtg
     4501 cggaagatga tcgccaagag cgagcaggaa atcggcaagg ctaccgccaa gtacttcttc
     4561 tacagcaaca tcatgaactt tttcaagacc gagattaccc tggccaacgg cgagatccgg
     4621 aagcggcctc tgatcgagac aaacggcgaa accggggaga tcgtgtggga taagggccgg
     4681 gattttgcca ccgtgcggaa agtgctgagc atgccccaag tgaatatcgt gaaaaagacc
     4741 gaggtgcaga caggcggctt cagcaaagag tctatcctgc ccaagaggaa cagcgataag
     4801 ctgatcgcca gaaagaagga ctgggaccct aagaagtatg gcggcttcga cagccccacc
     4861 gtggcctatt ctgtgctggt ggtggccaaa gtggaaaagg gcaagtccaa gaaactgaag
     4921 agtgtgaaag agctgctggg gatcaccatc atggaaagaa gcagcttcga gaagaatccc
     4981 atcgactttc tggaagccaa gggctacaaa gaagtgaaaa aggacctgat catcaagctg
     5041 cctaagtact ccctgttcga gctggaaaac ggccggaaga gaatgctggc ctctgccggc
     5101 gaactgcaga agggaaacga actggccctg ccctccaaat atgtgaactt cctgtacctg
     5161 gccagccact atgagaagct gaagggctcc cccgaggata atgagcagaa acagctgttt
     5221 gtggaacagc acaagcacta cctggacgag atcatcgagc agatcagcga gttctccaag
     5281 agagtgatcc tggccgacgc taatctggac aaagtgctgt ccgcctacaa caagcaccgg
     5341 gataagccca tcagagagca ggccgagaat atcatccacc tgtttaccct gaccaatctg
     5401 ggagcccctg ccgccttcaa gtactttgac accaccatcg accggaagag gtacaccagc
     5461 accaaagagg tgctggacgc caccctgatc caccagagca tcaccggcct gtacgagaca
     5521 cggatcgacc tgtctcagct gggaggcgac aaaaggccgg cggccacgaa aaaggccggc
     5581 caggcaaaaa agaaaaaggg aagcggagct actaacttca gcctgctgaa gcaggctgga
     5641 gacgtggagg agaaccctgg acctatggcc aagcctttgt ctcaagaaga atccaccctc
     5701 attgaaagag caacggctac aatcaacagc atccccatct ctgaagacta cagcgtcgcc
     5761 agcgcagctc tctctagcga cggccgcatc ttcactggtg tcaatgtata tcattttact
     5821 gggggacctt gtgcagaact cgtggtgctg ggcactgctg ctgctgcggc agctggcaac
     5881 ctgacttgta tcgtcgcgat cggaaatgag aacaggggca tcttgagccc ctgcggacgg
     5941 tgccgacagg tgcttctcga tctgcatcct gggatcaaag ccatagtgaa ggacagtgat
     6001 ggacagccga cggcagttgg gattcgtgaa ttgctgccct ctggttatgt gtgggagggc
     6061 taagaattct aactagagct cgctgatcag cctcgactgt gccttctagt tgccagccat
     6121 ctgttgtttg cccctccccc gtgccttcct tgaccctgga aggtgccact cccactgtcc
     6181 tttcctaata aaatgaggaa attgcatcgc attgtctgag taggtgtcat tctattctgg
     6241 ggggtggggt ggggcaggac agcaaggggg aggattggga agagaatagc aggcatgctg
     6301 gggacctgca ggagctcgtc gacccatggg ggcccgcccc aactggggta acctttgggc
     6361 tccccgggcg cgactagtga attcagatct gatatctctg tcggtgtgga aagtccccag
     6421 gctccccagc aggcagaagt atgcaaagca tgcatctcaa ttagtcagca accatagtcc
     6481 ggctccggtg cccgtcagtg ggcagagcgc acatcgccca cagtccccga gaagttgggg
     6541 ggaggggtcg gcaattgaac cggtgcctag agaaggtggc gcggggtaaa ctgggaaagt
     6601 gatgtcgtgt actggctccg cctttttccc gagggtgggg gagaaccgta tataagtgca
     6661 gtagtcgccg tgaacgttct ttttcgcaac gggtttgccg ccagaacaca ggtaagtgcc
     6721 gtgtgtggtt cccgcgggcc tggcctcttt acgggttatg gcccttgcgt gccttgaatt
     6781 acttccacct ggctgcagta cgtgattctt gatcccgagc ttcgggttgg aagtgggtgg
     6841 gagagttcga ggccttgcgc ttaaggagcc ccttcgcctc gtgcttgagt tgaggcctgg
     6901 cctgggcgct ggggccgccg cgtgcgaatc tggtggcacc ttcgcgcctg tctcgctgct
     6961 ttcgataagt ctctagccat ttaaaatttt tgatgacctg ctgcgacgct ttttttctgg
     7021 caagatagtc ttgtaaatgc gggccaagat ctgcacactg gtatttcggt ttttggggcc
     7081 gcgggcggcg acggggcccg tgcgtcccag cgcacatgtt cggcgaggcg gggcctgcga
     7141 gcgcggccac cgagaatcgg acgggggtag tctcaagctg gccggcctgc tctggtgcct
     7201 ggcctcgcgc cgccgtgtat cgccccgccc tgggcggcaa ggctggcccg gtcggcacca
     7261 gttgcgtgag cggaaagatg gccgcttccc ggccctgctg cagggagctc aaaatggagg
     7321 acgcggcgct cgggagagcg ggcgggtgag tcacccacac aaaggaaaag ggcctttccg
     7381 tcctcagccg tcgcttcatg tgactccacg gagtaccggg cgccgtccag gcacctcgat
     7441 tagttctcga gcttttggag tacgtcgtct ttaggttggg gggaggggtt ttatgcgatg
     7501 gagtttcccc acactgagtg ggtggagact gaagttaggc cagcttggca cttgatgtaa
     7561 ttctccttgg aatttgccct ttttgagttt ggatcttggt tcattctcaa gcctcagaca
     7621 gtggttcaaa gtttttttct tccatttcag gtgtcgtgac gtacggccac catggcttca
     7681 aactttactc agttcgtgct cgtggacaat ggtgggacag gggatgtgac agtggctcct
     7741 tctaatttcg ctaatggg
//
