# Supplementary material for: Plasmid2MC: efficient cell-free generation of high-purity minicircle DNA for genome editing in mammalian cells
Source: Commun Biol. 2025 Dec 16;8:1778. doi: 10.1038/s42003-025-09157-7 (PMC12708848; doi:10.1038/s42003-025-09157-7)
Supplement: Supplementary file 3 — Supplementary Data 1 [file 42003_2025_9157_MOESM3_ESM.zip › SupplementaryData/Sequenced Plasmidsaurus Recombined MC DNA/MC-p-att-ef1a-MS2-RecT-dCas9-BSD-extended.gbk]

LOCUS       Rec-Apr2-3e_06         11282 bp    DNA     circular SYN 03-APR-2024
DEFINITION  Rec-Apr2-3e_06.
ACCESSION   Rec-Apr2-3e_06
VERSION     Rec-Apr2-3e_06
KEYWORDS    .
SOURCE      
  ORGANISM  .
            .
COMMENT     Annotated with pLannotate v1.2.2
FEATURES             Location/Qualifiers
     promoter        8342..9520
                     /note="pLannotate"
                     /label="EF-1α promoter"
                     /database="snapgene"
                     /identity="100.0"
                     /match_length="100.0"
                     /fragment="False"
                     /other="promoter"
     CDS             3311..7411
                     /note="pLannotate"
                     /label="Cas9"
                     /database="snapgene"
                     /identity="99.8"
                     /match_length="99.9"
                     /fragment="False"
                     /other="CDS"
     CDS             7526..7924
                     /note="pLannotate"
                     /label="BSD"
                     /database="snapgene"
                     /identity="100.0"
                     /match_length="100.0"
                     /fragment="False"
                     /other="CDS"
     CDS             2276..3082
                     /note="pLannotate"
                     /label="recT"
                     /database="swissprot"
                     /identity="100.0"
                     /match_length="100.0"
                     /fragment="False"
                     /other="CDS"
     polyA_signal    7958..8069
                     /note="pLannotate"
                     /label="bGH poly(A) signal"
                     /database="snapgene"
                     /identity="100.0"
                     /match_length="100.0"
                     /fragment="False"
                     /other="polyA_signal"
     CDS             7412..7459
                     /note="pLannotate"
                     /label="nucleoplasmin NLS"
                     /database="snapgene"
                     /identity="100.0"
                     /match_length="100.0"
                     /fragment="False"
                     /other="CDS"
     CDS             9533..9922
                     /note="pLannotate"
                     /label="CAPSD_BPMS2"
                     /database="swissprot"
                     /identity="99.2"
                     /match_length="100.0"
                     /fragment="False"
                     /other="CDS"
     promoter        8264..8341
                     /note="pLannotate"
                     /label="SV40 promoter (fragment)"
                     /database="snapgene"
                     /identity="100.0"
                     /match_length="26.2"
                     /fragment="True"
                     /other="promoter"
     protein_bind    8216..8233
                     /note="pLannotate"
                     /label="attB (fragment)"
                     /database="snapgene"
                     /identity="100.0"
                     /match_length="52.9"
                     /fragment="True"
                     /other="protein_bind"
     protein_bind    8197..8218
                     /note="pLannotate"
                     /label="phage φC31 attP (fragment)"
                     /database="snapgene"
                     /identity="100.0"
                     /match_length="22.0"
                     /fragment="True"
                     /other="protein_bind"
ORIGIN
        1 cgagggtaca atgtcggccg gacgcaggca cgatatgtgg ctgctaacgt gaaaacgctg
       61 agaagcatgt ctacaggggc caggaattcc ctccactaaa accagtggat tgaccggtag
      121 agatcgtgcg cccatcgacg gaaatacgaa cggatgagtt cagcctatat gcttgtaata
      181 acttgcgtgg cctggttaga caccagtaat ggggtagtcc tgcctattaa gcagtttggt
      241 atcgctaggt ctcctcagtc cgcgactctg tagttagttg tccttgttag gaagctagcc
      301 agcacgtcag tccggataga gatattgccc atagctgcgc acactgagta gctgcgggcc
      361 gtgcgtcatg tagaacacag gctgctttgc gcgattagct cgcgacctca ctgtttctac
      421 ctcgagagta ggcgatcatg tctatagttc tctgacgttc gcggggtgca tgttggcata
      481 gccgttgcag cgaactaaat taatcatacg taggtaaagg ggaaggtgga tgaaacgtca
      541 ggggtatgcg acgaccttgc gtaaggtgtg aggtctccgg tcccatctgc aatggcacaa
      601 atggtggata tgtctagagt aatatattct gtagaaacca caaaacagca cctccaataa
      661 gccgctcgct gcatgcatga ttgttcaatc tcccgagtcg ctctgtgggt tacagtatgc
      721 ttgatctagt cggaccggga atgcgcacac actaacgtct ggtagtcatt aagtttacta
      781 tcatactccc aaggacgctg aagtggatga agtggaatca tgttagtaaa gatatgcaac
      841 ttgtcagcaa gtaatgtcag ttctaaacca tcaattcagc ggcgcatacg agcccgtctt
      901 ccacggggac tggctgagtc gtctagccga gtacgataac gagactctct acagccaggt
      961 gagacccagt cgctctgtta tgtaaggtat ctatacgcgt tgtcaactgc tactccatcc
     1021 ttgtgatccg ctgagccgcg tcccgaattg cccaaaccgc acatgtgagg actcaccaga
     1081 actgactctt ataggctgtt catacgtatg agagggccag catgcagaaa ggaacgacgg
     1141 gtatagcaag ttttgcttgt agcgagatat acgctcaggc tccaatagaa gaaacaagat
     1201 ctgccagggt gcggtgatct aggccggtta gcttttacca cttccctatc tgacaatgaa
     1261 gagatttcct agaggatggc atacgggtag cttatgattg cgtggctgta caacactaga
     1321 aaagaggcca acactgcggc tttctgaggc gctctcactt ggggtcaggt cagacagagt
     1381 gtgagtcttc taatggttaa caccattgat ggctagcaca tagtcaccgc ttgagcggcg
     1441 tgcgttatgt tgctcaaagt ttctgaggaa agtaacgctc cgaatatccg gggcacaacg
     1501 ttggaatact ggaagctcgc tatcgtggct acaggtatgg tatggaaagc gcacggttgt
     1561 aagtcaattg tggagctagc tataagctat ccttgggagt tcagaggttc aggtcaagtt
     1621 ttagttaata ctcattgtcc cgtctttgta aaactgtcgg acacggtcaa taaacgccag
     1681 cgagtcaggt cgatacgtga ctggatacta aggtaaagat gagccaacga tgaatctcag
     1741 acaggtcaat aacgtcgttt atgtgctgca gaactctatc acgcgcttat atagtaacgc
     1801 gggtccatta tggtctataa agttacaata ctagagctaa ctctgaggtg ctgcgcatgt
     1861 agatggatgc aagtccatat gtgatatcga atgagatagg atagtgtagt ccatgtcgtt
     1921 ctttcagctt caaaccaaat gggcaggtac acgcgcaacg ggaggattac ccggaattgc
     1981 ccttgatggt cgtgagagca tcatctgtga atataacaat aagaacgagc agacgcgcgt
     2041 acaagaggag tcttgtaccc atttgagcta ggacgtagag actatggatg ccctacgagc
     2101 tatcccgttt gaagctaatg gactaaggac gttcatgggt cgggaaatgc taagtatgat
     2161 cgggcgacgt catcgtcgaa cagaagcctc acttgcttgg gtcgtcatcg tcgccaaccc
     2221 agagggataa gctgcaccta gacaactgcc tagcggtaca cgggtatgga cgcccatgac
     2281 aaaacaacct ccaatagcaa aagctgatct gcagaaaacc cagggcaata gagcccctgc
     2341 tgctgtgaag aatagtgacg tgattagctt catcaaccag cctagcatga aggagcagct
     2401 ggccgccgcc ctgcctcgcc acatgaccgc agagcggatg attcggatcg ctacaaccga
     2461 gatcagaaaa gtgcccgctc tggggaactg tgataccatg tctttcgtga gcgccattgt
     2521 gcagtgtagc cagctgggcc tggagcccgg aagtgccctg ggccacgcct acctgctgcc
     2581 cttcggcaac aagaacgaga aatccggtaa aaagaacgtg cagctgatca tcggttatag
     2641 aggtatgatc gatctggctc ggcggtccgg ccaaatcgcc agcctgtctg ccagggtggt
     2701 gagagagggc gacgagttca gctttgagtt tggcctggac gaaaagttga tccatcggcc
     2761 cggagagaac gaggacgccc ctgtcaccca cgtgtatgcc gtggctagac tgaaggacgg
     2821 cggtacacag ttcgaagtta tgacccggaa gcagatcgaa ctggtgaggt ccctgtccaa
     2881 ggccggcaat aacgggccct gggtgaccca ctgggaagaa atggccaaga aaaccgccat
     2941 tagacgcctg ttcaagtacc tgcccgtgtc cattgagatt cagagggccg tgtctatgga
     3001 tgagaaagag cccctgacca tcgaccctgc tgacagcagc gtgctgaccg gcgagtactc
     3061 tgtgattgac aattctgagg agtctggtgg ttctcctaag aaaaagagga aggtggaatt
     3121 cggcagtgga gagggcagag gaagtctgct aacatgcggt gacgtggagg agaatcccgg
     3181 ccctgctagc atggactata aggaccacga cggagactac aaggatcatg atattgatta
     3241 caaagacgat gacgataaga tggccccaaa gaagaagcgg aaggtcggta tccacggagt
     3301 cccagcagcc gacaagaagt acagcatcgg cctggccatc ggcaccaact ctgtgggctg
     3361 ggccgtgatc accgacgagt acaaggtgcc cagcaagaaa ttcaaggtgc tgggcaacac
     3421 cgaccggcac agcatcaaga agaacctgat cggagccctg ctgttcgaca gcggcgaaac
     3481 agccgaggcc acccggctga agagaaccgc cagaagaaga tacaccagac ggaagaaccg
     3541 gatctgctat ctgcaagaga tcttcagcaa cgagatggcc aaggtggacg acagcttctt
     3601 ccacagactg gaagagtcct tcctggtgga agaggataag aagcacgagc ggcaccccat
     3661 cttcggcaac atcgtggacg aggtggccta ccacgagaag taccccacca tctaccacct
     3721 gagaaagaaa ctggtggaca gcaccgacaa ggccgacctg cggctgatct atctggccct
     3781 ggcccacatg atcaagttcc ggggccactt cctgatcgag ggcgacctga accccgacaa
     3841 cagcgacgtg gacaagctgt tcatccagct ggtgcagacc tacaaccagc tgttcgagga
     3901 aaaccccatc aacgccagcg gcgtggacgc caaggccatc ctgtctgcca gactgagcaa
     3961 gagcagacgg ctggaaaatc tgatcgccca gctgcccggc gagaagaaga atggcctgtt
     4021 cggcaacctg attgccctga gcctgggcct gacccccaac ttcaagagca acttcgacct
     4081 ggccgaggat gccaaactgc agctgagcaa ggacacctac gacgacgacc tggacaacct
     4141 gctggcccag atcggcgacc agtacgccga cctgtttctg gccgccaaga acctgtccga
     4201 cgccatcctg ctgagcgaca tcctgagagt gaacaccgag atcaccaagg cccccctgag
     4261 cgcctctatg atcaagagat acgacgagca ccaccaggac ctgaccctgc tgaaagctct
     4321 cgtgcggcag cagctgcctg agaagtacaa agagattttc ttcgaccaga gcaagaacgg
     4381 ctacgccggc tacattgacg gcggagccag ccaggaagag ttctacaagt tcatcaagcc
     4441 catcctggaa aagatggacg gcaccgagga actgctcgtg aagctgaaca gagaggacct
     4501 gctgcggaag cagcggacct tcgacaacgg cagcatcccc caccagatcc acctgggaga
     4561 gctgcacgcc attctgcggc ggcaggaaga tttttaccca ttcctgaagg acaaccggga
     4621 aaagatcgag aagatcctga ccttccgcat cccctactac gtgggccctc tggccagggg
     4681 aaacagcaga ttcgcctgga tgaccagaaa gagcgaggaa accatcaccc cctggaactt
     4741 cgaggaagtg gtggacaagg gcgcttccgc ccagagcttc atcgagcgga tgaccaactt
     4801 cgataagaac ctgcccaacg agaaggtgct gcccaagcac agcctgctgt acgagtactt
     4861 caccgtgtat aacgagctga ccaaagtgaa atacgtgacc gagggaatga gaaagcccgc
     4921 cttcctgagc ggcgagcaga aaaaggccat cgtggacctg ctgttcaaga ccaaccggaa
     4981 agtgaccgtg aagcagctga aagaggacta cttcaagaaa atcgagtgct tcgactccgt
     5041 ggaaatctcc ggcgtggaag atcggttcaa cgcctccctg ggcacatacc acgatctgct
     5101 gaaaattatc aaggacaagg acttcctgga caatgaggaa aacgaggaca ttctggaaga
     5161 tatcgtgctg accctgacac tgtttgagga cagagagatg atcgaggaac ggctgaaaac
     5221 ctatgcccac ctgttcgacg acaaagtgat gaagcagctg aagcggcgga gatacaccgg
     5281 ctggggcagg ctgagccgga agctgatcaa cggcatccgg gacaagcagt ccggcaagac
     5341 aatcctggat ttcctgaagt ccgacggctt cgccaacaga aacttcatgc agctgatcca
     5401 cgacgacagc ctgaccttta aagaggacat ccagaaagcc caggtgtccg gccagggcga
     5461 tagcctgcac gagcacattg ccaatctggc cggcagcccc gccattaaga agggcatcct
     5521 gcagacagtg aaggtggtgg acgagctcgt gaaagtgatg ggccggcaca agcccgagaa
     5581 catcgtgatc gaaatggcca gagagaatca gaccacccag aagggacaga agaacagccg
     5641 cgagagaatg aagcggatcg aagagggcat caaagagctg ggcagccaga tcctgaaaga
     5701 acaccccgtg gaaaacaccc agctgcagaa cgagaagctg tacctgtact acctgcagaa
     5761 tgggcgggat atgtacgtgg accaggaact ggacatcaac cggctgtccg actacgatgt
     5821 ggacgccatc gtgcctcaga gctttctgaa ggacgactcc atcgacaaca aggtgctgac
     5881 cagaagcgac aagaaccggg gcaagagcga caacgtgccc tccgaagagg tcgtgaagaa
     5941 gatgaagaac tactggcggc agctgctgaa cgccaagctg attacccaga gaaagttcga
     6001 caatctgacc aaggccgaga gaggcggcct gagcgaactg gataaggccg gcttcatcaa
     6061 gagacagctg gtggaaaccc ggcagatcac aaagcacgtg gcacagatcc tggactcccg
     6121 gatgaacact aagtacgacg agaatgacaa gctgatccgg gaagtgaaag tgatcaccct
     6181 gaagtccaag ctggtgtccg atttccggaa ggatttccag ttttacaaag tgcgcgagat
     6241 caacaactac caccacgccc acgacgccta cctgaacgcc gtcgtgggaa ccgccctgat
     6301 caaaaagtac cctaagctgg aaagcgagtt cgtgtacggc gactacaagg tgtacgacgt
     6361 gcggaagatg atcgccaaga gcgagcagga aatcggcaag gctaccgcca agtacttctt
     6421 ctacagcaac atcatgaact ttttcaagac cgagattacc ctggccaacg gcgagatccg
     6481 gaagcggcct ctgatcgaga caaacggcga aaccggggag atcgtgtggg ataagggccg
     6541 ggattttgcc accgtgcgga aagtgctgag catgccccaa gtgaatatcg tgaaaaagac
     6601 cgaggtgcag acaggcggct tcagcaaaga gtctatcctg cccaagagga acagcgataa
     6661 gctgatcgcc agaaagaagg actgggaccc taagaagtat ggcggcttcg acagccccac
     6721 cgtggcctat tctgtgctgg tggtggccaa agtggaaaag ggcaagtcca agaaactgaa
     6781 gagtgtgaaa gagctgctgg ggatcaccat catggaaaga agcagcttcg agaagaatcc
     6841 catcgacttt ctggaagcca agggctacaa agaagtgaaa aaggacctga tcatcaagct
     6901 gcctaagtac tccctgttcg agctggaaaa cggccggaag agaatgctgg cctctgccgg
     6961 cgaactgcag aagggaaacg aactggccct gccctccaaa tatgtgaact tcctgtacct
     7021 ggccagccac tatgagaagc tgaagggctc ccccgaggat aatgagcaga aacagctgtt
     7081 tgtggaacag cacaagcact acctggacga gatcatcgag cagatcagcg agttctccaa
     7141 gagagtgatc ctggccgacg ctaatctgga caaagtgctg tccgcctaca acaagcaccg
     7201 ggataagccc atcagagagc aggccgagaa tatcatccac ctgtttaccc tgaccaatct
     7261 gggagcccct gccgccttca agtactttga caccaccatc gaccggaaga ggtacaccag
     7321 caccaaagag gtgctggacg ccaccctgat ccaccagagc atcaccggcc tgtacgagac
     7381 acggatcgac ctgtctcagc tgggaggcga caaaaggccg gcggccacga aaaaggccgg
     7441 ccaggcaaaa aagaaaaagg gaagcggagc tactaacttc agcctgctga agcaggctgg
     7501 agacgtggag gagaaccctg gacctatggc caagcctttg tctcaagaag aatccaccct
     7561 cattgaaaga gcaacggcta caatcaacag catccccatc tctgaagact acagcgtcgc
     7621 cagcgcagct ctctctagcg acggccgcat cttcactggt gtcaatgtat atcattttac
     7681 tgggggacct tgtgcagaac tcgtggtgct gggcactgct gctgctgcgg cagctggcaa
     7741 cctgacttgt atcgtcgcga tcggaaatga gaacaggggc atcttgagcc cctgcggacg
     7801 gtgccgacag gtgcttctcg atctgcatcc tgggatcaaa gccatagtga aggacagtga
     7861 tggacagccg acggcagttg ggattcgtga attgctgccc tctggttatg tgtgggaggg
     7921 ctaagaattc taactagagc tcgctgatca gcctcgactg tgccttctag ttgccagcca
     7981 tctgttgttt gcccctcccc cgtgccttcc ttgaccctgg aaggtgccac tcccactgtc
     8041 ctttcctaat aaaatgagga aattgcatcg cattgtctga gtaggtgtca ttctattctg
     8101 gggggtgggg tggggcagga cagcaagggg gaggattggg aagagaatag caggcatgct
     8161 ggggacctgc aggagctcgt cgacccatgg gggcccgccc caactggggt aacctttggg
     8221 ctccccgggc gcgactagtg aattcagatc tgatatctct gtcggtgtgg aaagtcccca
     8281 ggctccccag caggcagaag tatgcaaagc atgcatctca attagtcagc aaccatagtc
     8341 cggctccggt gcccgtcagt gggcagagcg cacatcgccc acagtccccg agaagttggg
     8401 gggaggggtc ggcaattgaa ccggtgccta gagaaggtgg cgcggggtaa actgggaaag
     8461 tgatgtcgtg tactggctcc gcctttttcc cgagggtggg ggagaaccgt atataagtgc
     8521 agtagtcgcc gtgaacgttc tttttcgcaa cgggtttgcc gccagaacac aggtaagtgc
     8581 cgtgtgtggt tcccgcgggc ctggcctctt tacgggttat ggcccttgcg tgccttgaat
     8641 tacttccacc tggctgcagt acgtgattct tgatcccgag cttcgggttg gaagtgggtg
     8701 ggagagttcg aggccttgcg cttaaggagc cccttcgcct cgtgcttgag ttgaggcctg
     8761 gcctgggcgc tggggccgcc gcgtgcgaat ctggtggcac cttcgcgcct gtctcgctgc
     8821 tttcgataag tctctagcca tttaaaattt ttgatgacct gctgcgacgc tttttttctg
     8881 gcaagatagt cttgtaaatg cgggccaaga tctgcacact ggtatttcgg tttttggggc
     8941 cgcgggcggc gacggggccc gtgcgtccca gcgcacatgt tcggcgaggc ggggcctgcg
     9001 agcgcggcca ccgagaatcg gacgggggta gtctcaagct ggccggcctg ctctggtgcc
     9061 tggcctcgcg ccgccgtgta tcgccccgcc ctgggcggca aggctggccc ggtcggcacc
     9121 agttgcgtga gcggaaagat ggccgcttcc cggccctgct gcagggagct caaaatggag
     9181 gacgcggcgc tcgggagagc gggcgggtga gtcacccaca caaaggaaaa gggcctttcc
     9241 gtcctcagcc gtcgcttcat gtgactccac ggagtaccgg gcgccgtcca ggcacctcga
     9301 ttagttctcg agcttttgga gtacgtcgtc tttaggttgg ggggaggggt tttatgcgat
     9361 ggagtttccc cacactgagt gggtggagac tgaagttagg ccagcttggc acttgatgta
     9421 attctccttg gaatttgccc tttttgagtt tggatcttgg ttcattctca agcctcagac
     9481 agtggttcaa agtttttttc ttccatttca ggtgtcgtga cgtacggcca ccatggcttc
     9541 aaactttact cagttcgtgc tcgtggacaa tggtgggaca ggggatgtga cagtggctcc
     9601 ttctaatttc gctaatgggg tggcagagtg gatcagctcc aactcacgga gccaggccta
     9661 caaggtgaca tgcagcgtca ggcagtctag tgcccagaag agaaagtata ccatcaaggt
     9721 ggaggtcccc aaagtggcta cccagacagt gggcggagtc gaactgcctg tcgccgcttg
     9781 gaggtcctac ctgaacatgg agctcactat cccaattttc gctaccaatt ctgactgtga
     9841 actcatcgtg aaggcaatgc aggggctcct caaagacggt aatcctatcc cttccgccat
     9901 cgccgctaac tcaggtatct acagcgcttc cggaggatct agcggaggct cctctggctc
     9961 tgagacacct ggcacaagcg agagcgcaac acctgaaagc agcgggggca gcagcggggg
    10021 gtcaggagtt ggccctgacg acacccggac aatctccgtc gagtagtact tgtgttgaga
    10081 cgtctccggg tgggtttctg caaaaccaca cacgaagagg tcgagagtgc aacagggact
    10141 cagtgctcgc aattctagcc gagtatctgt atcaaacgga tgtgtcggtg tgccagaggc
    10201 cttaatcgga atatattacg cggtagcaac accgacttga aacgctcgtg taccagggca
    10261 aaacaaagag atattggcta caaatggttg cggaccgccc ttcgcacatt ggtgaccgtc
    10321 cgccgaataa tggaatctta tatagctcat caggctcgga ttgatactga ttcggtaccc
    10381 tgatgttagg tggaagtaat ctgaagctct ggcaacctga ggagtccgcg acgtatttac
    10441 tcagcggctc ttgaacggat agtgagtcac atatacgaaa gagttctatg tgatctgcaa
    10501 gtcctgagcc cttccacatg ttcagttgct gggtatcggg cattccttac tcgataaggc
    10561 accctgaata cgtagcgcac gtcggatctt gcatatgatg ctgtagttta gacggcaacg
    10621 gtccggttaa tgtcttgtca cgaccaatag cacactttca tacgtgccgc ttagggtggt
    10681 ttccgccctg gggcatgtat cggtctattc ctattacgtc tccctgaagt gggtcgacat
    10741 atccggactt ctcgggtttg gccagcgtac gactctttcg cgccataagc gccaggcaat
    10801 taagcgtggg agacagacgg tccctagatg cagtagtgtg cctttcaccg gcatattgcg
    10861 attgtatgat tctgcactaa gcttctattc ctaggaaact cccgcgctgc tgaaatatgg
    10921 gtcccgcaaa gcgcgacggt ggaccggcca gctgtagccc tatcccagta gggtaagcta
    10981 ctttgacgag ggtttgtcat tcaagcgtct gacgtgcgtc cattactctg acggcatgct
    11041 agcaacaggt aagttgcgag gagaacaaag ttgcaacgaa aatcctcatt gcactgcatt
    11101 agtgttactg gaagatcccg atccaaattg atgccttagc ctcccgctga tcgatcatcc
    11161 accatacctc atgactaact ctagccataa acaaattcgg tatgtggtgt cccatccgta
    11221 gctggattta gcggttaata cttctgtcgg ggtttcaccc ataggtaaac aactatgagg
    11281 ga
//
