# Supplementary material for: Plasmid2MC: efficient cell-free generation of high-purity minicircle DNA for genome editing in mammalian cells
Source: Commun Biol. 2025 Dec 16;8:1778. doi: 10.1038/s42003-025-09157-7 (PMC12708848; doi:10.1038/s42003-025-09157-7)
Supplement: Supplementary file 3 — Supplementary Data 1 [file 42003_2025_9157_MOESM3_ESM.zip › SupplementaryData/Sequenced Plasmidsaurus Recombined MC DNA/MC-p-att-truncated-SuperShort1211bp.gbk]

LOCUS       MC-pSS-2a               1211 bp    DNA     circular SYN 26-NOV-2024
DEFINITION  MC-pSS-2a.
ACCESSION   MC-pSS-2a
VERSION     MC-pSS-2a
KEYWORDS    .
SOURCE      
  ORGANISM  .
            .
COMMENT     Annotated with pLannotate v1.2.2
FEATURES             Location/Qualifiers
     polyA_signal    complement(781..892)
                     /note="pLannotate"
                     /label="bGH poly(A) signal"
                     /database="snapgene"
                     /identity="100.0"
                     /match_length="100.0"
                     /fragment="False"
                     /other="polyA_signal"
     CDS             complement(join(926..1211,1..23))
                     /note="pLannotate"
                     /label="BSD (fragment)"
                     /database="snapgene"
                     /identity="100.0"
                     /match_length="77.4"
                     /fragment="True"
                     /other="CDS"
     CDS             complement(23..422)
                     /note="pLannotate"
                     /label="Cas9(C) (fragment)"
                     /database="snapgene"
                     /identity="100.0"
                     /match_length="16.8"
                     /fragment="True"
                     /other="CDS"
     promoter        complement(509..586)
                     /note="pLannotate"
                     /label="SV40 promoter (fragment)"
                     /database="snapgene"
                     /identity="100.0"
                     /match_length="26.2"
                     /fragment="True"
                     /other="promoter"
     promoter        complement(430..489)
                     /note="pLannotate"
                     /label="EF-1α core promoter (fragment)"
                     /database="snapgene"
                     /identity="100.0"
                     /match_length="28.3"
                     /fragment="True"
                     /other="promoter"
     protein_bind    complement(617..634)
                     /note="pLannotate"
                     /label="attB (fragment)"
                     /database="snapgene"
                     /identity="100.0"
                     /match_length="52.9"
                     /fragment="True"
                     /other="protein_bind"
     protein_bind    complement(632..653)
                     /note="pLannotate"
                     /label="phage φC31 attP (fragment)"
                     /database="snapgene"
                     /identity="100.0"
                     /match_length="22.0"
                     /fragment="True"
                     /other="protein_bind"
ORIGIN
        1 ctagagagag ctgcgctggc gactctttgg tgctggtgta cctcttccgg tcgatggtgg
       61 tgtcaaagta cttgaaggcg gcaggggctc ccagattggt cagggtaaac aggtggatga
      121 tattctcggc ctgctctctg atgggcttat cccggtgctt gttgtaggcg gacagcactt
      181 tgtccagatt agcgtcggcc aggatcactc tcttggagaa ctcgctgatc tgctcgatga
      241 tctcgtccag gtagtgcttg tgctgttcca caaacagctg tttctgctca ttatcctcgg
      301 gggagccctt cagcttctca tagtggctgg ccaggtacag gaagttcaca tatttggagg
      361 gcagggccag ttcgtttccc ttctgcagtt cgccggcaga ggccagcatt ctcttccggc
      421 cgctcctgat tcaattgccg acccctcccc ccaacttctc ggggactgtg ggcgatgtgc
      481 gctctgccca ctgacgggca ccggagccgg actatggttg ctgactaatt gagatgcatg
      541 ctttgcatac ttctgcctgc tggggagcct ggggactttc cacaccgaca gagatatcag
      601 atctgaattc actagtcgcg cccggggagc ccaaaggtta ccccagttgg ggcgggcccc
      661 catgggtcga cgagctcctg caggtcccca gcatgcctgc tattctcttc ccaatcctcc
      721 cccttgctgt cctgccccac cccacccccc agaatagaat gacacctact cagacaatgc
      781 gatgcaattt cctcatttta ttaggaaagg acagtgggag tggcaccttc cagggtcaag
      841 gaaggcacgg gggaggggca aacaacagat ggctggcaac tagaaggcac agtcgaggct
      901 gatcagcgag ctctagttag aattcttagc cctcccacac ataaccagag ggcagcaatt
      961 cacgaatccc aactgccgtc ggctgtccat cactgtcctt cactatggct ttgatcccag
     1021 gatgcagatc gagaagcacc tgtcggcacc gtccgcaggg gctcaagatg cccctgttct
     1081 catttccgat cgcgacgata caagtcaggt tgccagctgc cgcagcagca gcagtgccca
     1141 gcaccacgag ttctgcacaa ggtcccccag taaaatgata tacattgaca ccagtgaaga
     1201 tgcggccgtc g
//
