# Supplementary material for: Plasmid2MC: efficient cell-free generation of high-purity minicircle DNA for genome editing in mammalian cells
Source: Commun Biol. 2025 Dec 16;8:1778. doi: 10.1038/s42003-025-09157-7 (PMC12708848; doi:10.1038/s42003-025-09157-7)
Supplement: Supplementary file 3 — Supplementary Data 1 [file 42003_2025_9157_MOESM3_ESM.zip › SupplementaryData/HITI/Supp files-GAPDH/FBPHCG mcDNA-Primordium Results.gbk]

LOCUS       mcDNA-1                 3125 bp    DNA     circular SYN 22-MAY-2024
DEFINITION  .
ACCESSION   .
VERSION     .
KEYWORDS    .
SOURCE      
  ORGANISM  .
            .
COMMENT     Annotated with pLannotate v1.2.2
FEATURES             Location/Qualifiers
     CDS             100..1125
                     /note="pLannotate"
                     /label="HygR"
                     /database="snapgene"
                     /identity="100.0"
                     /match_length="100.0"
                     /fragment="False"
                     /other="CDS"
     CDS             join(2469..3125,1..36)
                     /note="pLannotate"
                     /label="mKate2"
                     /database="fpbase"
                     /identity="99.6"
                     /match_length="99.6"
                     /fragment="False"
                     /other="CDS"
     CDS             complement(1767..1973)
                     /note="pLannotate"
                     /label="C9orf85 (fragment)"
                     /database="swissprot"
                     /identity="52.2"
                     /match_length="38.5"
                     /fragment="True"
                     /other="CDS"
     protein_bind    2344..2361
                     /note="pLannotate"
                     /label="attB (fragment)"
                     /database="snapgene"
                     /identity="100.0"
                     /match_length="52.9"
                     /fragment="True"
                     /other="protein_bind"
     protein_bind    2325..2346
                     /note="pLannotate"
                     /label="phage φC31 attP (fragment)"
                     /database="snapgene"
                     /identity="100.0"
                     /match_length="22.0"
                     /fragment="True"
                     /other="protein_bind"
     CDS             2197..2292
                     /note="pLannotate"
                     /label="YS049_HUMAN (fragment)"
                     /database="swissprot"
                     /identity="75.0"
                     /match_length="13.4"
                     /fragment="True"
                     /other="CDS"
     CDS             2068..2151
                     /note="pLannotate"
                     /label="SPANXA2-OT1 (fragment)"
                     /database="swissprot"
                     /identity="71.4"
                     /match_length="20.4"
                     /fragment="True"
                     /other="CDS"
ORIGIN
        1 agatactgcg acctccctag caaactgggg cacaaactta attccgaggg cagaggaagt
       61 cttctaacat gcggtgacgt ggaggagaat cccggcccta tgaaaaagcc tgaactcacc
      121 gcgacgtctg tcgagaagtt tctgatcgaa aagttcgaca gcgtctccga cctgatgcag
      181 ctctcggagg gcgaagaatc tcgtgctttc agcttcgatg taggagggcg tggatatgtc
      241 ctgcgggtaa atagctgcgc cgatggtttc tacaaagatc gttatgttta tcggcacttt
      301 gcatcggccg cgctcccgat tccggaagtg cttgacattg gggagttcag cgagagcctg
      361 acctattgca tctcccgccg tgcacagggt gtcacgttgc aagacctgcc tgaaaccgaa
      421 ctgcccgctg ttctgcagcc ggtcgcggag gccatggatg cgatcgctgc ggccgatctt
      481 agccagacga gcgggttcgg cccattcgga ccgcaaggaa tcggtcaata cactacatgg
      541 cgtgatttca tatgcgcgat tgctgatccc catgtgtatc actggcaaac tgtgatggac
      601 gacaccgtca gtgcgtccgt cgcgcaggct ctcgatgagc tgatgctttg ggccgaggac
      661 tgccccgaag tccggcacct cgtgcacgcg gatttcggct ccaacaatgt cctgacggac
      721 aatggccgca taacagcggt cattgactgg agcgaggcga tgttcgggga ttcccaatac
      781 gaggtcgcca acatcttctt ctggaggccg tggttggctt gtatggagca gcagacgcgc
      841 tacttcgagc ggaggcatcc ggagcttgca ggatcgccgc ggctccgggc gtatatgctc
      901 cgcattggtc ttgaccaact ctatcagagc ttggttgacg gcaatttcga tgatgcagct
      961 tgggcgcagg gtcgatgcga cgcaatcgtc cgatccggag ccgggactgt cgggcgtaca
     1021 caaatcgccc gcagaagcgc ggccgtctgg accgatggct gtgtagaagt actcgccgat
     1081 agtggaaacc gacgccccag cactcgtccg agggcaaagg aatagttaga agagccagag
     1141 aaaatgggac tccaaggact gctgctggga ccgcgacaca gcgataggtg gagtccaccg
     1201 cccccttgac gggactccgg gatctccatg gtccagttga agagcctggt catcttcttg
     1261 ggtggtggtg gctatagcga acccaggtca cgacactgta cccccgcatg agccactagg
     1321 gcaaagcttc gtccaggtgc agttgcgcat gcttgctagt cacaacattt cggacgccct
     1381 cgacaagaaa acggggtcaa tcctgctggt ggcgcctgtt cagaacttag gagcagacat
     1441 tgtacgcccg ctcgcgtaac ggaaagggat tcagtttcca agaagaagaa gaagaagaag
     1501 aagcgggaaa ggaatagcat ttgaaagccg aagatgttcg ggatatttca atgcggaaca
     1561 agtgacgaga agaagaaccc tatctactta ctcatgatgg taccgagcga cgtgatctgt
     1621 cacctgcggg cgagtgcacc accaacttgc aagatgggac ttaacattat tcacctgcgc
     1681 gcaacatgaa agatccctgg ggaagccgga tgttccgggt ctcatctcta gagccaacat
     1741 ttcggccgcc tcagatgggc ggaccatgaa gtgcgcagga gccgccctag ctgttctact
     1801 tggtagaatc cagtaagtac aaagcacact acgatatcca gggtctggtg gcaagcaccc
     1861 gtggtgcctg ccacacgaga agccgaggct ggcgagtctc tcgagccggg acgacaacga
     1921 ctgcaatagg cagaaataac ccctctccat tcatccttag gagataagag taagactagt
     1981 atttgaaaga agaagaagga gaggaagcgg aagcaagtgt gcttattcat atacctcttc
     2041 atatagggca gggtgctcag ccggtgtccg gactggagcg ccatggcccg gagttggctg
     2101 agtatcacgt cagcttcatg gatacaggcc atcttactcc cccaaagccc taaatgactc
     2161 gggctccaag cctgtactac aatgccggga tagggattcg tgttcctcgt ggaaccagga
     2221 ttccatcacg taggtcaaga cgggcttgaa atgcttacta gtggggaccc acctgcactg
     2281 gcttgtcaga gcacctgcag gagctcgtcg acccatgggg gcccgcccca actggggtaa
     2341 cctttgggct ccccgggcgc gactagtgaa ttcagatctg atatctggtc caggggtctt
     2401 actccttggg agctactaac ttcagcctgc tgaagcaggc tggagacgtg gaggagaacc
     2461 ctggacctgt gagcgagctg attaaggaga acatgcacat gaagctgtac atggagggca
     2521 ccgtgaacaa ccaccacttc aagtgcacat ccgagggcga aggcaagccc tacgagggca
     2581 cccagaccat gagaatcaag gcggtcgagg gcggccctct ccccttcgcc ttcgacatcc
     2641 tggctaccag cttcatgtac ggcagcaaaa ccttcatcaa ccacacccag ggcatccccg
     2701 acttctttaa gcagtccttc cccgagggct tcacatggga gagagtcacc acatacgaag
     2761 atgggggcgt gctgaccgct acccaggaca ccagcctcca ggacggctgc ctcatctaca
     2821 acgtcaagat cagaggggtg aacttcccat ccaacggccc tgtgatgcag aagaaaacac
     2881 tcggctggga ggcctccacc gagacactgt accccgctga cggcggcctg gaaggcagag
     2941 ccgacatggc cctgaagctc gtgggcgggg gccacctgat ctgcaacctt aagaccacat
     3001 acagatccaa gaaacccgct aagaacctca agatgcccgg cgtctactat gtggacagga
     3061 gactggaaag aatcaaggag gccgacaaag agacatacgt cgagcagcac gaggtggctg
     3121 tggcc
//
