# Supplementary material for: Plasmid2MC: efficient cell-free generation of high-purity minicircle DNA for genome editing in mammalian cells
Source: Commun Biol. 2025 Dec 16;8:1778. doi: 10.1038/s42003-025-09157-7 (PMC12708848; doi:10.1038/s42003-025-09157-7)
Supplement: Supplementary file 3 — Supplementary Data 1 [file 42003_2025_9157_MOESM3_ESM.zip › SupplementaryData/HITI/Supp files-ACTB/FBPHCG mcDNA-Primordium results.gbk]

LOCUS       mcDNA-2                 3124 bp    DNA     circular SYN 22-MAY-2024
DEFINITION  .
ACCESSION   .
VERSION     .
KEYWORDS    .
SOURCE      
  ORGANISM  .
            .
COMMENT     Annotated with pLannotate v1.2.2
FEATURES             Location/Qualifiers
     CDS             101..1126
                     /note="pLannotate"
                     /label="HygR"
                     /database="snapgene"
                     /identity="100.0"
                     /match_length="100.0"
                     /fragment="False"
                     /other="CDS"
     CDS             join(2469..3124,1..37)
                     /note="pLannotate"
                     /label="mKate2"
                     /database="fpbase"
                     /identity="99.6"
                     /match_length="99.6"
                     /fragment="False"
                     /other="CDS"
     CDS             complement(1768..1974)
                     /note="pLannotate"
                     /label="C9orf85 (fragment)"
                     /database="swissprot"
                     /identity="52.2"
                     /match_length="38.5"
                     /fragment="True"
                     /other="CDS"
     protein_bind    2345..2362
                     /note="pLannotate"
                     /label="attB (fragment)"
                     /database="snapgene"
                     /identity="100.0"
                     /match_length="52.9"
                     /fragment="True"
                     /other="protein_bind"
     protein_bind    2326..2347
                     /note="pLannotate"
                     /label="phage φC31 attP (fragment)"
                     /database="snapgene"
                     /identity="100.0"
                     /match_length="22.0"
                     /fragment="True"
                     /other="protein_bind"
     CDS             2198..2293
                     /note="pLannotate"
                     /label="YS049_HUMAN (fragment)"
                     /database="swissprot"
                     /identity="75.0"
                     /match_length="13.4"
                     /fragment="True"
                     /other="CDS"
     CDS             2069..2152
                     /note="pLannotate"
                     /label="SPANXA2-OT1 (fragment)"
                     /database="swissprot"
                     /identity="71.4"
                     /match_length="20.4"
                     /fragment="True"
                     /other="CDS"
ORIGIN
        1 cagatactgc gacctcccta gcaaactggg gcacaaactt aattccgagg gcagaggaag
       61 tcttctaaca tgcggtgacg tggaggagaa tcccggccct atgaaaaagc ctgaactcac
      121 cgcgacgtct gtcgagaagt ttctgatcga aaagttcgac agcgtctccg acctgatgca
      181 gctctcggag ggcgaagaat ctcgtgcttt cagcttcgat gtaggagggc gtggatatgt
      241 cctgcgggta aatagctgcg ccgatggttt ctacaaagat cgttatgttt atcggcactt
      301 tgcatcggcc gcgctcccga ttccggaagt gcttgacatt ggggagttca gcgagagcct
      361 gacctattgc atctcccgcc gtgcacaggg tgtcacgttg caagacctgc ctgaaaccga
      421 actgcccgct gttctgcagc cggtcgcgga ggccatggat gcgatcgctg cggccgatct
      481 tagccagacg agcgggttcg gcccattcgg accgcaagga atcggtcaat acactacatg
      541 gcgtgatttc atatgcgcga ttgctgatcc ccatgtgtat cactggcaaa ctgtgatgga
      601 cgacaccgtc agtgcgtccg tcgcgcaggc tctcgatgag ctgatgcttt gggccgagga
      661 ctgccccgaa gtccggcacc tcgtgcacgc ggatttcggc tccaacaatg tcctgacgga
      721 caatggccgc ataacagcgg tcattgactg gagcgaggcg atgttcgggg attcccaata
      781 cgaggtcgcc aacatcttct tctggaggcc gtggttggct tgtatggagc agcagacgcg
      841 ctacttcgag cggaggcatc cggagcttgc aggatcgccg cggctccggg cgtatatgct
      901 ccgcattggt cttgaccaac tctatcagag cttggttgac ggcaatttcg atgatgcagc
      961 ttgggcgcag ggtcgatgcg acgcaatcgt ccgatccgga gccgggactg tcgggcgtac
     1021 acaaatcgcc cgcagaagcg cggccgtctg gaccgatggc tgtgtagaag tactcgccga
     1081 tagtggaaac cgacgcccca gcactcgtcc gagggcaaag gaatagttag aagagccaga
     1141 gaaaatggga ctccaaggac tgctgctggg accgcgacac agcgataggt ggagtccacc
     1201 gcccccttga cgggactccg ggatctccat ggtccagttg aagagcctgg tcatcttctt
     1261 gggtggtggt ggctatagcg aacccaggtc acgacactgt acccccgcat gagccactag
     1321 ggcaaagctt cgtccaggtg cagttgcgca tgcttgctag tcacaacatt tcggacgccc
     1381 tcgacaagaa aacggggtca atcctgctgg tggcgcctgt tcagaactta ggagcagaca
     1441 ttgtacgccc gctcgcgtaa cggaaaggga ttcagtttcc aagaagaaga agaagaagaa
     1501 gaagcgggaa aggaatagca tttgaaagcc gaagatgttc gggatatttc aatgcggaac
     1561 aagtgacgag aagaagaacc ctatctactt actcatgatg gtaccgagcg acgtgatctg
     1621 tcacctgcgg gcgagtgcac caccaacttg caagatggga cttaacatta ttcacctgcg
     1681 cgcaacatga aagatccctg gggaagccgg atgttccggg tctcatctct agagccaaca
     1741 tttcggccgc ctcagatggg cggaccatga agtgcgcagg agccgcccta gctgttctac
     1801 ttggtagaat ccagtaagta caaagcacac tacgatatcc agggtctggt ggcaagcacc
     1861 cgtggtgcct gccacacgag aagccgaggc tggcgagtct ctcgagccgg gacgacaacg
     1921 actgcaatag gcagaaataa cccctctcca ttcatcctta ggagataaga gtaagactag
     1981 tatttgaaag aagaagaagg agaggaagcg gaagcaagtg tgcttattca tatacctctt
     2041 catatagggc agggtgctca gccggtgtcc ggactggagc gccatggccc ggagttggct
     2101 gagtatcacg tcagcttcat ggatacaggc catcttactc ccccaaagcc ctaaatgact
     2161 cgggctccaa gcctgtacta caatgccggg atagggattc gtgttcctcg tggaaccagg
     2221 attccatcac gtaggtcaag acgggcttga aatgcttact agtggggacc cacctgcact
     2281 ggcttgtcag agcacctgca ggagctcgtc gacccatggg ggcccgcccc aactggggta
     2341 acctttgggc tccccgggcg cgactagtga attcagatct gatatctagt ccgcctagaa
     2401 gcatttgcgg agctactaac ttcagcctgc tgaagcaggc tggagacgtg gaggagaacc
     2461 ctggacctgt gagcgagctg attaaggaga acatgcacat gaagctgtac atggagggca
     2521 ccgtgaacaa ccaccacttc aagtgcacat ccgagggcga aggcaagccc tacgagggca
     2581 cccagaccat gagaatcaag gcggtcgagg gcggccctct ccccttcgcc ttcgacatcc
     2641 tggctaccag cttcatgtac ggcagcaaaa ccttcatcaa ccacacccag ggcatccccg
     2701 acttctttaa gcagtccttc cccgagggct tcacatggga gagagtcacc acatacgaag
     2761 atgggggcgt gctgaccgct acccaggaca ccagcctcca ggacggctgc ctcatctaca
     2821 acgtcaagat cagaggggtg aacttcccat ccaacggccc tgtgatgcag aagaaaacac
     2881 tcggctggga ggcctccacc gagacactgt accccgctga cggcggcctg gaaggcagag
     2941 ccgacatggc cctgaagctc gtgggcgggg gccacctgat ctgcaacctt aagaccacat
     3001 acagatccaa gaaacccgct aagaacctca agatgcccgg cgtctactat gtggacagga
     3061 gactggaaag aatcaaggag gccgacaaag agacatacgt cgagcagcac gaggtggctg
     3121 tggc
//
