# Supplementary material for: Plasmid2MC: efficient cell-free generation of high-purity minicircle DNA for genome editing in mammalian cells
Source: Commun Biol. 2025 Dec 16;8:1778. doi: 10.1038/s42003-025-09157-7 (PMC12708848; doi:10.1038/s42003-025-09157-7)
Supplement: Supplementary file 3 — Supplementary Data 1 [file 42003_2025_9157_MOESM3_ESM.zip › SupplementaryData/SB-Kit-Validation-Designs/p-SBkit-ABE8e-parental-plasmid.gbk]

LOCUS       Assembled-cloned       11017 bp DNA     circular SYN 02-OCT-2024
DEFINITION  Kit-8.
ACCESSION   Kit-8
VERSION     .
KEYWORDS    .
SOURCE      synthetic DNA construct
  ORGANISM  synthetic DNA construct
REFERENCE   1  (bases 1 to 11017)
  AUTHORS   .
  TITLE     Direct Submission
  JOURNAL   Exported Oct 2, 2024 from SnapGene 7.2.0
            https://www.snapgene.com
COMMENT     Annotated with pLannotate v1.2.2
FEATURES             Location/Qualifiers
     source          1..11017
                     /mol_type="other DNA"
                     /note="color: #ffffff"
                     /organism="synthetic DNA construct"
     rep_origin      1..589
                     /label=ori
                     /note="pLannotate"
                     /note="/database=snapgene"
                     /note="/fragment=False"
                     /note="/identity=100.0"
                     /note="/match_length=100.0"
                     /note="/other=rep_origin"
                     /note="color: #ffff00"
     misc_feature    complement(775..915)
                     /label=bom
                     /note="pLannotate"
                     /note="/database=snapgene"
                     /note="/fragment=False"
                     /note="/identity=100.0"
                     /note="/match_length=100.0"
                     /note="/other=misc_feature"
                     /note="color: #a6acb3; direction: LEFT"
     CDS             complement(1017..1057)
                     /codon_start=1
                     /label=rop (fragment)
                     /note="pLannotate"
                     /note="/database=snapgene"
                     /note="/fragment=True"
                     /note="/identity=100.0"
                     /note="/match_length=21.4"
                     /note="/other=CDS"
                     /note="color: #993366"
                     /translation="AASRVSVMTVKTS"
     CDS             complement(1179..1469)
                     /codon_start=1
                     /label=araC (fragment)
                     /note="pLannotate"
                     /note="/database=snapgene"
                     /note="/fragment=True"
                     /note="/identity=100.0"
                     /note="/match_length=33.1"
                     /note="/other=CDS"
                     /note="color: #993366"
                     /translation="IASVAQHVCLSPSRLSHLFRQQLGISVLSWREDQRISQAKLLLST
                     TRMPIATVGRNVGFDDQLYFSRVFKKCTGASPSEFRAGCEEKVNDVAVKLS"
     CDS             complement(2254..2271)
                     /codon_start=1
                     /label=capTEV(TM) (fragment)
                     /note="pLannotate"
                     /note="/database=snapgene"
                     /note="/fragment=True"
                     /note="/identity=100.0"
                     /note="/match_length=6.3"
                     /note="/other=CDS"
                     /note="color: #993366"
                     /translation="HHHHHH"
     protein_bind    2292..2325
                     /label=attB
                     /note="pLannotate"
                     /note="/database=snapgene"
                     /note="/fragment=False"
                     /note="/identity=100.0"
                     /note="/match_length=100.0"
                     /note="/other=protein_bind"
                     /note="color: #31849b"
     promoter        2421..2498
                     /label=SV40 72bp Enhancer
                     /label=SV40 promoter (fragment)
                     /note="pLannotate"
                     /note="/database=snapgene"
                     /note="/fragment=True"
                     /note="/identity=100.0"
                     /note="/match_length=26.2"
                     /note="/other=promoter"
                     /note="color: #ffffff; direction: RIGHT"
     promoter        2499..3677
                     /label=EF-1-alpha promoter
                     /note="pLannotate"
                     /note="/database=snapgene"
                     /note="/fragment=False"
                     /note="/identity=100.0"
                     /note="/match_length=100.0"
                     /note="/other=promoter"
                     /note="color: #ffffff; direction: RIGHT"
     misc_feature    3726..3746
                     /label=SV40 NLS
                     /note="color: #a6acb3"
     CDS             3747..4238
                     /codon_start=1
                     /label=tadA
                     /note="pLannotate"
                     /note="/database=swissprot"
                     /note="/fragment=False"
                     /note="/identity=89.0"
                     /note="/match_length=98.2"
                     /note="/other=CDS"
                     /note="color: #993366"
                     /translation="SEVEFSHEYWMRHALTLAKRARDEREVPVGAVLVLNNRVIGEGWN
                     RAIGLHDPTAHAEIMALRQGGLVMQNYRLIDATLYVTFEPCVMCAGAMIHSRIGRVVFG
                     WRNSKRGAAGSLMNVLNYPGMNHRVEITEGILADECAALLCDFYRMPRQVFNAQKKAQS
                     S"
     CDS             4341..8441
                     /codon_start=1
                     /label=Cas9
                     /note="pLannotate"
                     /note="/database=snapgene"
                     /note="/fragment=False"
                     /note="/identity=99.9"
                     /note="/match_length=99.9"
                     /note="/other=CDS"
                     /note="color: #993366"
                     /translation="DKKYSIGLAIGTNSVGWAVITDEYKVPSKKFKVLGNTDRHSIKKN
                     LIGALLFDSGETAEATRLKRTARRRYTRRKNRICYLQEIFSNEMAKVDDSFFHRLEESF
                     LVEEDKKHERHPIFGNIVDEVAYHEKYPTIYHLRKKLVDSTDKADLRLIYLALAHMIKF
                     RGHFLIEGDLNPDNSDVDKLFIQLVQTYNQLFEENPINASGVDAKAILSARLSKSRRLE
                     NLIAQLPGEKKNGLFGNLIALSLGLTPNFKSNFDLAEDAKLQLSKDTYDDDLDNLLAQI
                     GDQYADLFLAAKNLSDAILLSDILRVNTEITKAPLSASMIKRYDEHHQDLTLLKALVRQ
                     QLPEKYKEIFFDQSKNGYAGYIDGGASQEEFYKFIKPILEKMDGTEELLVKLNREDLLR
                     KQRTFDNGSIPHQIHLGELHAILRRQEDFYPFLKDNREKIEKILTFRIPYYVGPLARGN
                     SRFAWMTRKSEETITPWNFEEVVDKGASAQSFIERMTNFDKNLPNEKVLPKHSLLYEYF
                     TVYNELTKVKYVTEGMRKPAFLSGEQKKAIVDLLFKTNRKVTVKQLKEDYFKKIECFDS
                     VEISGVEDRFNASLGTYHDLLKIIKDKDFLDNEENEDILEDIVLTLTLFEDREMIEERL
                     KTYAHLFDDKVMKQLKRRRYTGWGRLSRKLINGIRDKQSGKTILDFLKSDGFANRNFMQ
                     LIHDDSLTFKEDIQKAQVSGQGDSLHEHIANLAGSPAIKKGILQTVKVVDELVKVMGRH
                     KPENIVIEMARENQTTQKGQKNSRERMKRIEEGIKELGSQILKEHPVENTQLQNEKLYL
                     YYLQNGRDMYVDQELDINRLSDYDVDAIVPQSFLKDDSIDNKVLTRSDKNRGKSDNVPS
                     EEVVKKMKNYWRQLLNAKLITQRKFDNLTKAERGGLSELDKAGFIKRQLVETRQITKHV
                     AQILDSRMNTKYDENDKLIREVKVITLKSKLVSDFRKDFQFYKVREINNYHHAHDAYLN
                     AVVGTALIKKYPKLESEFVYGDYKVYDVRKMIAKSEQEIGKATAKYFFYSNIMNFFKTE
                     ITLANGEIRKRPLIETNGETGEIVWDKGRDFATVRKVLSMPQVNIVKKTEVQTGGFSKE
                     SILPKRNSDKLIARKKDWDPKKYGGFDSPTVAYSVLVVAKVEKGKSKKLKSVKELLGIT
                     IMERSSFEKNPIDFLEAKGYKEVKKDLIIKLPKYSLFELENGRKRMLASAGELQKGNEL
                     ALPSKYVNFLYLASHYEKLKGSPEDNEQKQLFVEQHKHYLDEIIEQISEFSKRVILADA
                     NLDKVLSAYNKHRDKPIREQAENIIHLFTLTNLGAPAAFKYFDTTIDRKRYTSTKEVLD
                     ATLIHQSITGLYETRIDLSQLGGD"
     CDS             8442..8489
                     /codon_start=1
                     /label=nucleoplasmin NLS
                     /note="pLannotate"
                     /note="/database=snapgene"
                     /note="/fragment=False"
                     /note="/identity=100.0"
                     /note="/match_length=100.0"
                     /note="/other=CDS"
                     /note="color: #993366"
                     /translation="KRPAATKKAGQAKKKK"
     misc_feature    8499..8555
                     /label=P2A
                     /note="color: #a6acb3; direction: RIGHT"
     CDS             8556..8954
                     /codon_start=1
                     /label=BSD
                     /note="pLannotate"
                     /note="/database=snapgene"
                     /note="/fragment=False"
                     /note="/identity=100.0"
                     /note="/match_length=100.0"
                     /note="/other=CDS"
                     /note="color: #993366"
                     /translation="MAKPLSQEESTLIERATATINSIPISEDYSVASAALSSDGRIFTG
                     VNVYHFTGGPCAELVVLGTAAAAAAGNLTCIVAIGNENRGILSPCGRCRQVLLDLHPGI
                     KAIVKDSDGQPTAVGIRELLPSGYVWEG"
     misc_feature    8988..9195
                     /label=Extended bGH poly(A)
                     /label=Extended PolyA
                     /note="color: #------"
     polyA_signal    8988..9099
                     /label=bGH poly(A) signal
                     /note="pLannotate"
                     /note="/database=snapgene"
                     /note="/fragment=False"
                     /note="/identity=100.0"
                     /note="/match_length=100.0"
                     /note="/other=polyA_signal"
                     /note="color: #a6acb3"
     protein_bind    9225..9264
                     /label=phage phi-C31 attP (fragment)
                     /note="pLannotate"
                     /note="/database=snapgene"
                     /note="/fragment=True"
                     /note="/identity=100.0"
                     /note="/match_length=40.0"
                     /note="/other=protein_bind"
                     /note="color: #31849b"
     CDS             complement(9351..10145)
                     /codon_start=1
                     /label=NeoR/KanR
                     /note="pLannotate"
                     /note="/database=snapgene"
                     /note="/fragment=False"
                     /note="/identity=100.0"
                     /note="/match_length=100.0"
                     /note="/other=CDS"
                     /note="color: #ccffcc"
                     /translation="MIEQDGLHAGSPAAWVERLFGYDWAQQTIGCSDAAVFRLSAQGRP
                     VLFVKTDLSGALNELQDEAARLSWLATTGVPCAAVLDVVTEAGRDWLLLGEVPGQDLLS
                     SHLAPAEKVSIMADAMRRLHTLDPATCPFDHQAKHRIERARTRMEAGLVDQDDLDEEHQ
                     GLAPAELFARLKASMPDGEDLVVTHGDACLPNIMVENGRFSGFIDCGRLGVADRYQDIA
                     LATRDIAEELGGEWADRFLVLYGIAAPDSQRIAFYRLLDEFF"
     CDS             complement(10177..10449)
                     /codon_start=1
                     /label=tnpA (fragment)
                     /note="pLannotate"
                     /note="/database=swissprot"
                     /note="/fragment=True"
                     /note="/identity=96.7"
                     /note="/match_length=19.1"
                     /note="/other=CDS"
                     /note="color: #993366"
                     /translation="ERVESQSAETVLTPDECQLLGYLDKGKRKRKEKAGSLQWAYMAIA
                     RLGGFMDSKRTGIASWGALW*GWEALQSKLDGFLAAKDLMAQGIKL"
     ncRNA           10560..10675
                     /label=5S rRNA
                     /note="pLannotate"
                     /note="/database=Rfam"
                     /note="/fragment=False"
                     /note="/identity=100.0"
                     /note="/match_length=97.5"
                     /note="/other=ncRNA"
                     /note="color: #8fbc8f; direction: RIGHT"
     terminator      10679..10765
                     /label=rrnB T1 terminator
                     /note="pLannotate"
                     /note="/database=snapgene"
                     /note="/fragment=False"
                     /note="/identity=100.0"
                     /note="/match_length=100.0"
                     /note="/other=terminator"
                     /note="color: #ffffff; direction: RIGHT"
     terminator      10857..10884
                     /label=rrnB T2 terminator
                     /note="pLannotate"
                     /note="/database=snapgene"
                     /note="/fragment=False"
                     /note="/identity=100.0"
                     /note="/match_length=100.0"
                     /note="/other=terminator"
                     /note="color: #ffffff; direction: RIGHT"
     promoter        10903..10947
                     /label=AmpR promoter (fragment)
                     /note="pLannotate"
                     /note="/database=snapgene"
                     /note="/fragment=True"
                     /note="/identity=100.0"
                     /note="/match_length=48.9"
                     /note="/other=promoter"
                     /note="color: #ffffff"
ORIGIN
        1 ttgagatcct ttttttctgc gcgtaatctg ctgcttgcaa acaaaaaaac caccgctacc
       61 agcggtggtt tgtttgccgg atcaagagct accaactctt tttccgaagg taactggctt
      121 cagcagagcg cagataccaa atactgtcct tctagtgtag ccgtagttag gccaccactt
      181 caagaactct gtagcaccgc ctacatacct cgctctgcta atcctgttac cagtggctgc
      241 tgccagtggc gataagtcgt gtcttaccgg gttggactca agacgatagt taccggataa
      301 ggcgcagcgg tcgggctgaa cggggggttc gtgcacacag cccagcttgg agcgaacgac
      361 ctacaccgaa ctgagatacc tacagcgtga gctatgagaa agcgccacgc ttcccgaagg
      421 gagaaaggcg gacaggtatc cggtaagcgg cagggtcgga acaggagagc gcacgaggga
      481 gcttccaggg ggaaacgcct ggtatcttta tagtcctgtc gggtttcgcc acctctgact
      541 tgagcgtcga tttttgtgat gctcgtcagg ggggcggagc ctatggaaaa acgccagcaa
      601 cgcggccttt ttacggttcc tggccttttg ctggcctttt gctcacatgt tctttcctgc
      661 gttatcccct gattctgtgg ataaccgtat taccgccttt gagtgagctg ataccgctcg
      721 ccgcagccga acgaccgagc gcagcgagtc agtgagcgag gaagcggaag agcgcctgat
      781 gcggtatttt ctccttacgc atctgtgcgg tatttcacac cgcatatggt gcactctcag
      841 tacaatctgc tctgatgccg catagttaag ccagtataca ctccgctatc gctacgtgac
      901 tgggtcatgg ctgcgccccg acacccgcca acacccgctg acgcgccctg acgggcttgt
      961 ctgctcccgg catccgctta cagacaagct gtgaccgtct ccgggagctg catgtgtcag
     1021 aggttttcac cgtcatcacc gaaacgcgcg aggcagcaga tcaattcgcg cgcgaaggcg
     1081 aagcggcatg cataatgtgc ctgtcaaatg gacgaagcag ggattctgca aaccctatgc
     1141 tactccgtca agccgtcaat tgtctgattc gttaccaatt atgacaactt gacggctaca
     1201 tcattcactt tttcttcaca accggcacgg aactcgctcg ggctggcccc ggtgcatttt
     1261 ttaaataccc gcgagaaata gagttgatcg tcaaaaccaa cattgcgacc gacggtggcg
     1321 ataggcatcc gggtggtgct caaaagcagc ttcgcctggc tgatacgttg gtcctcgcgc
     1381 cagcttaaga cgctaatccc taactgctgg cggaaaagat gtgacagacg cgacggcgac
     1441 aagcaaacat gctgtgcgac gctggcgatt cttctctcat ccgccaaaac agccaagctg
     1501 gagaccgttt gacattaccc tgttatccct agatacatta ccctgttatc ccagatgaca
     1561 taccctgtta tccctagatg acattaccct gttatcccag atgacattac cctgttatcc
     1621 ctagatacat taccctgtta tcccagatga cataccctgt tatccctaga tgacattacc
     1681 ctgttatccc agatgacatt accctgttat ccctagatac attaccctgt tatcccagat
     1741 gacataccct gttatcccta gatgacatta ccctgttatc ccagatgaca ttaccctgtt
     1801 atccctagat acattaccct gttatcccag atgacatacc ctgttatccc tagatgacat
     1861 taccctgtta tcccagatga cattaccctg ttatccctag atacattacc ctgttatccc
     1921 agatgacata ccctgttatc cctagatgac attaccctgt tatcccagat gacattaccc
     1981 tgttatccct agatacatta ccctgttatc ccagatgaca taccctgtta tccctagatg
     2041 acattaccct gttatcccag atgacattac cctgttatcc ctagatacat taccctgtta
     2101 tcccagatga cataccctgt tatccctaga tgacattacc ctgttatccc agatgacatt
     2161 accctgttat ccctagatac attaccctgt tatcccagat gacataccct gttatcccta
     2221 gatgacatta ccctgttatc ccagataaac tcaatgatga tgatgatgat ggtcgagact
     2281 cagcggccgc ggtgccaggg cgtgcccttg ggctccccgg gcgcgactag tgaattcaga
     2341 tctgatatct ctagagtcga gctagcttcg aatttaaatc ggatccctgc actagtgaat
     2401 tcagatctga tatctctgtc ggtgtggaaa gtccccaggc tccccagcag gcagaagtat
     2461 gcaaagcatg catctcaatt agtcagcaac catagtccgg ctccggtgcc cgtcagtggg
     2521 cagagcgcac atcgcccaca gtccccgaga agttgggggg aggggtcggc aattgaaccg
     2581 gtgcctagag aaggtggcgc ggggtaaact gggaaagtga tgtcgtgtac tggctccgcc
     2641 tttttcccga gggtggggga gaaccgtata taagtgcagt agtcgccgtg aacgttcttt
     2701 ttcgcaacgg gtttgccgcc agaacacagg taagtgccgt gtgtggttcc cgcgggcctg
     2761 gcctctttac gggttatggc ccttgcgtgc cttgaattac ttccacctgg ctgcagtacg
     2821 tgattcttga tcccgagctt cgggttggaa gtgggtggga gagttcgagg ccttgcgctt
     2881 aaggagcccc ttcgcctcgt gcttgagttg aggcctggcc tgggcgctgg ggccgccgcg
     2941 tgcgaatctg gtggcacctt cgcgcctgtc tcgctgcttt cgataagtct ctagccattt
     3001 aaaatttttg atgacctgct gcgacgcttt ttttctggca agatagtctt gtaaatgcgg
     3061 gccaagatct gcacactggt atttcggttt ttggggccgc gggcggcgac ggggcccgtg
     3121 cgtcccagcg cacatgttcg gcgaggcggg gcctgcgagc gcggccaccg agaatcggac
     3181 gggggtagtc tcaagctggc cggcctgctc tggtgcctgg cctcgcgccg ccgtgtatcg
     3241 ccccgccctg ggcggcaagg ctggcccggt cggcaccagt tgcgtgagcg gaaagatggc
     3301 cgcttcccgg ccctgctgca gggagctcaa aatggaggac gcggcgctcg ggagagcggg
     3361 cgggtgagtc acccacacaa aggaaaaggg cctttccgtc ctcagccgtc gcttcatgtg
     3421 actccacgga gtaccgggcg ccgtccaggc acctcgatta gttctcgagc ttttggagta
     3481 cgtcgtcttt aggttggggg gaggggtttt atgcgatgga gtttccccac actgagtggg
     3541 tggagactga agttaggcca gcttggcact tgatgtaatt ctccttggaa tttgcccttt
     3601 ttgagtttgg atcttggttc attctcaagc ctcagacagt ggttcaaagt ttttttcttc
     3661 catttcaggt gtcgtgacgt acggccacca tgaaacggac agccgacgga agcgagttcg
     3721 agtcaccaaa gaagaagcgg aaagtctctg aggtggagtt ttcccacgag tactggatga
     3781 gacatgccct gaccctggcc aagagggcac gggatgagag ggaggtgcct gtgggagccg
     3841 tgctggtgct gaacaataga gtgatcggcg agggctggaa cagagccatc ggcctgcacg
     3901 acccaacagc ccatgccgaa attatggccc tgagacaggg cggcctggtc atgcagaact
     3961 acagactgat tgacgccacc ctgtacgtga cattcgagcc ttgcgtgatg tgcgccggcg
     4021 ccatgatcca ctctaggatc ggccgcgtgg tgtttggatg gagaaattct aaaagaggcg
     4081 ccgcaggctc cctgatgaac gtgctgaact accccggcat gaatcaccgc gtcgaaatta
     4141 ccgagggaat cctggcagat gaatgtgccg ccctgctgtg cgatttctat cggatgccta
     4201 gacaggtgtt caatgctcag aagaaggccc agagctccat caactccgga ggatctagcg
     4261 gaggctcctc tggctctgag acacctggca caagcgagag cgcaacacct gaaagcagcg
     4321 ggggcagcag cggggggtca gacaagaagt acagcatcgg cctggccatc ggcaccaact
     4381 ctgtgggctg ggccgtgatc accgacgagt acaaggtgcc cagcaagaaa ttcaaggtgc
     4441 tgggcaacac cgaccggcac agcatcaaga agaacctgat cggagccctg ctgttcgaca
     4501 gcggcgaaac agccgaggcc acccggctga agagaaccgc cagaagaaga tacaccagac
     4561 ggaagaaccg gatctgctat ctgcaagaga tcttcagcaa cgagatggcc aaggtggacg
     4621 acagcttctt ccacagactg gaagagtcct tcctggtgga agaggataag aagcacgagc
     4681 ggcaccccat cttcggcaac atcgtggacg aggtggccta ccacgagaag taccccacca
     4741 tctaccacct gagaaagaaa ctggtggaca gcaccgacaa ggccgacctg cggctgatct
     4801 atctggccct ggcccacatg atcaagttcc ggggccactt cctgatcgag ggcgacctga
     4861 accccgacaa cagcgacgtg gacaagctgt tcatccagct ggtgcagacc tacaaccagc
     4921 tgttcgagga aaaccccatc aacgccagcg gcgtggacgc caaggccatc ctgtctgcca
     4981 gactgagcaa gagcagacgg ctggaaaatc tgatcgccca gctgcccggc gagaagaaga
     5041 atggcctgtt cggcaacctg attgccctga gcctgggcct gacccccaac ttcaagagca
     5101 acttcgacct ggccgaggat gccaaactgc agctgagcaa ggacacctac gacgacgacc
     5161 tggacaacct gctggcccag atcggcgacc agtacgccga cctgtttctg gccgccaaga
     5221 acctgtccga cgccatcctg ctgagcgaca tcctgagagt gaacaccgag atcaccaagg
     5281 cccccctgag cgcctctatg atcaagagat acgacgagca ccaccaggac ctgaccctgc
     5341 tgaaagctct cgtgcggcag cagctgcctg agaagtacaa agagattttc ttcgaccaga
     5401 gcaagaacgg ctacgccggc tacattgacg gcggagccag ccaggaagag ttctacaagt
     5461 tcatcaagcc catcctggaa aagatggacg gcaccgagga actgctcgtg aagctgaaca
     5521 gagaggacct gctgcggaag cagcggacct tcgacaacgg cagcatcccc caccagatcc
     5581 acctgggaga gctgcacgcc attctgcggc ggcaggaaga tttttaccca ttcctgaagg
     5641 acaaccggga aaagatcgag aagatcctga ccttccgcat cccctactac gtgggccctc
     5701 tggccagggg aaacagcaga ttcgcctgga tgaccagaaa gagcgaggaa accatcaccc
     5761 cctggaactt cgaggaagtg gtggacaagg gcgcttccgc ccagagcttc atcgagcgga
     5821 tgaccaactt cgataagaac ctgcccaacg agaaggtgct gcccaagcac agcctgctgt
     5881 acgagtactt caccgtgtat aacgagctga ccaaagtgaa atacgtgacc gagggaatga
     5941 gaaagcccgc cttcctgagc ggcgagcaga aaaaggccat cgtggacctg ctgttcaaga
     6001 ccaaccggaa agtgaccgtg aagcagctga aagaggacta cttcaagaaa atcgagtgct
     6061 tcgactccgt ggaaatctcc ggcgtggaag atcggttcaa cgcctccctg ggcacatacc
     6121 acgatctgct gaaaattatc aaggacaagg acttcctgga caatgaggaa aacgaggaca
     6181 ttctggaaga tatcgtgctg accctgacac tgtttgagga cagagagatg atcgaggaac
     6241 ggctgaaaac ctatgcccac ctgttcgacg acaaagtgat gaagcagctg aagcggcgga
     6301 gatacaccgg ctggggcagg ctgagccgga agctgatcaa cggcatccgg gacaagcagt
     6361 ccggcaagac aatcctggat ttcctgaagt ccgacggctt cgccaacaga aacttcatgc
     6421 agctgatcca cgacgacagc ctgaccttta aagaggacat ccagaaagcc caggtgtccg
     6481 gccagggcga tagcctgcac gagcacattg ccaatctggc cggcagcccc gccattaaga
     6541 agggcatcct gcagacagtg aaggtggtgg acgagctcgt gaaagtgatg ggccggcaca
     6601 agcccgagaa catcgtgatc gaaatggcca gagagaacca gaccacccag aagggacaga
     6661 agaacagccg cgagagaatg aagcggatcg aagagggcat caaagagctg ggcagccaga
     6721 tcctgaaaga acaccccgtg gaaaacaccc agctgcagaa cgagaagctg tacctgtact
     6781 acctgcagaa tgggcgggat atgtacgtgg accaggaact ggacatcaac cggctgtccg
     6841 actacgatgt ggacgccatc gtgcctcaga gctttctgaa ggacgactcc atcgacaaca
     6901 aggtgctgac cagaagcgac aagaaccggg gcaagagcga caacgtgccc tccgaagagg
     6961 tcgtgaagaa gatgaagaac tactggcggc agctgctgaa cgccaagctg attacccaga
     7021 gaaagttcga caatctgacc aaggccgaga gaggcggcct gagcgaactg gataaggccg
     7081 gcttcatcaa gagacagctg gtggaaaccc ggcagatcac aaagcacgtg gcacagatcc
     7141 tggactcccg gatgaacact aagtacgacg agaatgacaa gctgatccgg gaagtgaaag
     7201 tgatcaccct gaagtccaag ctggtgtccg atttccggaa ggatttccag ttttacaaag
     7261 tgcgcgagat caacaactac caccacgccc acgacgccta cctgaacgcc gtcgtgggaa
     7321 ccgccctgat caaaaagtac cctaagctgg aaagcgagtt cgtgtacggc gactacaagg
     7381 tgtacgacgt gcggaagatg atcgccaaga gcgagcagga aatcggcaag gctaccgcca
     7441 agtacttctt ctacagcaac atcatgaact ttttcaagac cgagattacc ctggccaacg
     7501 gcgagatccg gaagcggcct ctgatcgaga caaacggcga aaccggggag atcgtgtggg
     7561 ataagggccg ggattttgcc accgtgcgga aagtgctgag catgccccaa gtgaatatcg
     7621 tgaaaaagac cgaggtgcag acaggcggct tcagcaaaga gtctatcctg cccaagagga
     7681 acagcgataa gctgatcgcc agaaagaagg actgggaccc taagaagtac ggcggcttcg
     7741 acagccccac cgtggcctat tctgtgctgg tggtggccaa agtggaaaag ggcaagtcca
     7801 agaaactgaa gagtgtgaaa gagctgctgg ggatcaccat catggaaaga agcagcttcg
     7861 agaagaatcc catcgacttt ctggaagcca agggctacaa agaagtgaaa aaggacctga
     7921 tcatcaagct gcctaagtac tccctgttcg agctggaaaa cggccggaag agaatgctgg
     7981 cctctgccgg cgaactgcag aagggaaacg aactggccct gccctccaaa tatgtgaact
     8041 tcctgtacct ggccagccac tatgagaagc tgaagggctc ccccgaggat aatgagcaga
     8101 aacagctgtt tgtggaacag cacaagcact acctggacga gatcatcgag cagatcagcg
     8161 agttctccaa gagagtgatc ctggccgacg ctaatctgga caaagtgctg tccgcctaca
     8221 acaagcaccg ggataagccc atcagagagc aggccgagaa tatcatccac ctgtttaccc
     8281 tgaccaatct gggagcccct gccgccttca agtactttga caccaccatc gaccggaaga
     8341 ggtacaccag caccaaagag gtgctggacg ccaccctgat ccaccagagc atcaccggcc
     8401 tgtacgagac acggatcgac ctgtctcagc tgggaggcga caaaaggccg gcggccacga
     8461 aaaaggccgg ccaggcaaaa aagaaaaagg gaagcggagc tactaacttc agcctgctga
     8521 agcaggctgg agacgtggag gagaaccctg gacctatggc caagcctttg tctcaagaag
     8581 aatccaccct cattgaaaga gcaacggcta caatcaacag catccccatc tctgaagact
     8641 acagcgtcgc cagcgcagct ctctctagcg acggccgcat cttcactggt gtcaatgtat
     8701 atcattttac tgggggacct tgtgcagaac tcgtggtgct gggcactgct gctgctgcgg
     8761 cagctggcaa cctgacttgt atcgtcgcga tcggaaatga gaacaggggc atcttgagcc
     8821 cctgcggacg gtgccgacag gtgcttctcg atctgcatcc tgggatcaaa gccatagtga
     8881 aggacagtga tggacagccg acggcagttg ggattcgtga attgctgccc tctggttatg
     8941 tgtgggaggg ctaagaattc taactagagc tcgctgatca gcctcgactg tgccttctag
     9001 ttgccagcca tctgttgttt gcccctcccc cgtgccttcc ttgaccctgg aaggtgccac
     9061 tcccactgtc ctttcctaat aaaatgagga aattgcatcg cattgtctga gtaggtgtca
     9121 ttctattctg gggggtgggg tggggcagga cagcaagggg gaggattggg aagagaatag
     9181 caggcatgct ggggacctgg gagctcgtcg acccatgggg gcccgcccca actggggtaa
     9241 cctttgagtt ctctcagttg ggggtaatca gcatcatgat gtggtaccac atcatgatgc
     9301 tgattataag aatgcggccg ccacactcta gtggatctcg agttaataat tcagaagaac
     9361 tcgtcaagaa ggcgatagaa ggcgatgcgc tgcgaatcgg gagcggcgat accgtaaagc
     9421 acgaggaagc ggtcagccca ttcgccgcca agctcttcag caatatcacg ggtagccaac
     9481 gctatgtcct gatagcggtc cgccacaccc agccggccac agtcgatgaa tccagaaaag
     9541 cggccatttt ccaccatgat attcggcaag caggcatcgc catgggtcac gacgagatcc
     9601 tcgccgtcgg gcatgctcgc cttgagcctg gcgaacagtt cggctggcgc gagcccctga
     9661 tgctcttcgt ccagatcatc ctgatcgaca agaccggctt ccatccgagt acgtgctcgc
     9721 tcgatgcgat gtttcgcttg gtggtcgaat gggcaggtag ccggatcaag cgtatgcagc
     9781 cgccgcattg catcagccat gatggatact ttctcggcag gagcaaggtg agatgacagg
     9841 agatcctgcc ccggcacttc gcccaatagc agccagtccc ttcccgcttc agtgacaacg
     9901 tcgagcacag ctgcgcaagg aacgcccgtc gtggccagcc acgatagccg cgctgcctcg
     9961 tcttgcagtt cattcagggc accggacagg tcggtcttga caaaaagaac cgggcgcccc
    10021 tgcgctgaca gccggaacac ggcggcatca gagcagccga ttgtctgttg tgcccagtca
    10081 tagccgaata gcctctccac ccaagcggcc ggagaacctg cgtgcaatcc atcttgttca
    10141 atcatgcgaa acgatcctca tcctgtctct tgatcagagc ttgatcccct gcgccatcag
    10201 atccttggcg gcaagaaagc catccagttt actttgcagg gcttcccaac cttaccagag
    10261 ggcgccccag ctggcaattc cggttcgctt gctgtccata aaaccgccca gtctagctat
    10321 cgccatgtaa gcccactgca agctacctgc tttctctttg cgcttgcgtt ttcccttgtc
    10381 cagatagccc agtagctgac attcatccgg ggtcagcacc gtttctgcgg actggctttc
    10441 tacgcgctcg agggggggcc aaacggtctc cagcttggct gttttggcgg atgagagaag
    10501 attttcagcc tgatacagat taaatcagaa cgcagaagcg gtctgataaa acagaatttg
    10561 cctggcggca gtagcgcggt ggtcccacct gaccccatgc cgaactcaga agtgaaacgc
    10621 cgtagcgccg atggtagtgt ggggtctccc catgcgagag tagggaactg ccaggcatca
    10681 aataaaacga aaggctcagt cgaaagactg ggcctttcgt tttatctgtt gtttgtcggt
    10741 gaacgctctc ctgagtagga caaatccgcc gggagcggat ttgaacgttg cgaagcaacg
    10801 gcccggaggg tggcgggcag gacgcccgcc ataaactgcc aggcatcaaa ttaagcagaa
    10861 ggccatcctg acggatggcc tttttgcgtt tctacaaact cttttgttta tttttctaaa
    10921 tacattcaaa tatgtatccg ctcatgacca aaatccctta acgtgagttt tcgttccact
    10981 gagcgtcaga ccccgtagaa aagatcaaag gatcttc
//
