# Supplementary material for: Plasmid2MC: efficient cell-free generation of high-purity minicircle DNA for genome editing in mammalian cells
Source: Commun Biol. 2025 Dec 16;8:1778. doi: 10.1038/s42003-025-09157-7 (PMC12708848; doi:10.1038/s42003-025-09157-7)
Supplement: Supplementary file 3 — Supplementary Data 1 [file 42003_2025_9157_MOESM3_ESM.zip › SupplementaryData/SB-Kit-Validation-Designs/SBkit-ABE8e-MC.gbk]

LOCUS       Kit_1                   6936 bp    DNA     circular SYN 23-OCT-2024
DEFINITION  Kit_1.
ACCESSION   Kit_1
VERSION     Kit_1
KEYWORDS    .
SOURCE      
  ORGANISM  .
            .
COMMENT     Annotated with pLannotate v1.2.2
FEATURES             Location/Qualifiers
     promoter        complement(2498..3676)
                     /note="pLannotate"
                     /label="EF-1α promoter"
                     /database="snapgene"
                     /identity="100.0"
                     /match_length="100.0"
                     /fragment="False"
                     /other="promoter"
     CDS             complement(join(4670..6936,1..1834))
                     /note="pLannotate"
                     /label="Cas9"
                     /database="snapgene"
                     /identity="99.9"
                     /match_length="99.9"
                     /fragment="False"
                     /other="CDS"
     CDS             complement(4157..4555)
                     /note="pLannotate"
                     /label="BSD"
                     /database="snapgene"
                     /identity="100.0"
                     /match_length="100.0"
                     /fragment="False"
                     /other="CDS"
     polyA_signal    complement(4012..4123)
                     /note="pLannotate"
                     /label="bGH poly(A) signal"
                     /database="snapgene"
                     /identity="100.0"
                     /match_length="100.0"
                     /fragment="False"
                     /other="polyA_signal"
     CDS             complement(4622..4669)
                     /note="pLannotate"
                     /label="nucleoplasmin NLS"
                     /database="snapgene"
                     /identity="100.0"
                     /match_length="100.0"
                     /fragment="False"
                     /other="CDS"
     CDS             complement(1937..2428)
                     /note="pLannotate"
                     /label="tadA"
                     /database="swissprot"
                     /identity="89.0"
                     /match_length="98.2"
                     /fragment="False"
                     /other="CDS"
     promoter        complement(3677..3754)
                     /note="pLannotate"
                     /label="SV40 promoter (fragment)"
                     /database="snapgene"
                     /identity="100.0"
                     /match_length="26.2"
                     /fragment="True"
                     /other="promoter"
     protein_bind    complement(3850..3867)
                     /note="pLannotate"
                     /label="attB (fragment)"
                     /database="snapgene"
                     /identity="100.0"
                     /match_length="52.9"
                     /fragment="True"
                     /other="protein_bind"
     protein_bind    complement(3865..3886)
                     /note="pLannotate"
                     /label="phage φC31 attP (fragment)"
                     /database="snapgene"
                     /identity="100.0"
                     /match_length="22.0"
                     /fragment="True"
                     /other="protein_bind"
ORIGIN
        1 cgttttcctc attgtccagg aagtccttgt ccttgataat tttcagcaga tcgtggtatg
       61 tgcccaggga ggcgttgaac cgatcttcca cgccggagat ttccacggag tcgaagcact
      121 cgattttctt gaagtagtcc tctttcagct gcttcacggt cactttccgg ttggtcttga
      181 acagcaggtc cacgatggcc tttttctgct cgccgctcag gaaggcgggc tttctcattc
      241 cctcggtcac gtatttcact ttggtcagct cgttatacac ggtgaagtac tcgtacagca
      301 ggctgtgctt gggcagcacc ttctcgttgg gcaggttctt atcgaagttg gtcatccgct
      361 cgatgaagct ctgggcggaa gcgcccttgt ccaccacttc ctcgaagttc cagggggtga
      421 tggtttcctc gctctttctg gtcatccagg cgaatctgct gtttcccctg gccagagggc
      481 ccacgtagta ggggatgcgg aaggtcagga tcttctcgat cttttcccgg ttgtccttca
      541 ggaatgggta aaaatcttcc tgccgccgca gaatggcgtg cagctctccc aggtggatct
      601 ggtgggggat gctgccgttg tcgaaggtcc gctgcttccg cagcaggtcc tctctgttca
      661 gcttcacgag cagttcctcg gtgccgtcca tcttttccag gatgggcttg atgaacttgt
      721 agaactcttc ctggctggct ccgccgtcaa tgtagccggc gtagccgttc ttgctctggt
      781 cgaagaaaat ctctttgtac ttctcaggca gctgctgccg cacgagagct ttcagcaggg
      841 tcaggtcctg gtggtgctcg tcgtatctct tgatcataga ggcgctcagg ggggccttgg
      901 tgatctcggt gttcactctc aggatgtcgc tcagcaggat ggcgtcggac aggttcttgg
      961 cggccagaaa caggtcggcg tactggtcgc cgatctgggc cagcaggttg tccaggtcgt
     1021 cgtcgtaggt gtccttgctc agctgcagtt tggcatcctc ggccaggtcg aagttgctct
     1081 tgaagttggg ggtcaggccc aggctcaggg caatcaggtt gccgaacagg ccattcttct
     1141 tctcgccggg cagctgggcg atcagatttt ccagccgtct gctcttgctc agtctggcag
     1201 acaggatggc cttggcgtcc acgccgctgg cgttgatggg gttttcctcg aacagctggt
     1261 tgtaggtctg caccagctgg atgaacagct tgtccacgtc gctgttgtcg gggttcaggt
     1321 cgccctcgat caggaagtgg ccccggaact tgatcatgtg ggccagggcc agatagatca
     1381 gccgcaggtc ggccttgtcg gtgctgtcca ccagtttctt tctcaggtgg tagatggtgg
     1441 ggtacttctc gtggtaggcc acctcgtcca cgatgttgcc gaagatgggg tgccgctcgt
     1501 gcttcttatc ctcttccacc aggaaggact cttccagtct gtggaagaag ctgtcgtcca
     1561 ccttggccat ctcgttgctg aagatctctt gcagatagca gatccggttc ttccgtctgg
     1621 tgtatcttct tctggcggtt ctcttcagcc gggtggcctc ggctgtttcg ccgctgtcga
     1681 acagcagggc tccgatcagg ttcttcttga tgctgtgccg gtcggtgttg cccagcacct
     1741 tgaatttctt gctgggcacc ttgtactcgt cggtgatcac ggcccagccc acagagttgg
     1801 tgccgatggc caggccgatg ctgtacttct tgtctgaccc cccgctgctg cccccgctgc
     1861 tttcaggtgt tgcgctctcg cttgtgccag gtgtctcaga gccagaggag cctccgctag
     1921 atcctccgga gttgatggag ctctgggcct tcttctgagc attgaacacc tgtctaggca
     1981 tccgatagaa atcgcacagc agggcggcac attcatctgc caggattccc tcggtaattt
     2041 cgacgcggtg attcatgccg gggtagttca gcacgttcat cagggagcct gcggcgcctc
     2101 ttttagaatt tctccatcca aacaccacgc ggccgatcct agagtggatc atggcgccgg
     2161 cgcacatcac gcaaggctcg aatgtcacgt acagggtggc gtcaatcagt ctgtagttct
     2221 gcatgaccag gccgccctgt ctcagggcca taatttcggc atgggctgtt gggtcgtgca
     2281 ggccgatggc tctgttccag ccctcgccga tcactctatt gttcagcacc agcacggctc
     2341 ccacaggcac ctccctctca tcccgtgccc tcttggccag ggtcagggca tgtctcatcc
     2401 agtactcgtg ggaaaactcc acctcagaga ctttccgctt cttctttggt gactcgaact
     2461 cgcttccgtc ggctgtccgt ttcatggtgg ccgtacgtca cgacacctga aatggaagaa
     2521 aaaaactttg aaccactgtc tgaggcttga gaatgaacca agatccaaac tcaaaaaggg
     2581 caaattccaa ggagaattac atcaagtgcc aagctggcct aacttcagtc tccacccact
     2641 cagtgtgggg aaactccatc gcataaaacc cctcccccca acctaaagac gacgtactcc
     2701 aaaagctcga gaactaatcg aggtgcctgg acggcgcccg gtactccgtg gagtcacatg
     2761 aagcgacggc tgaggacgga aaggcccttt tcctttgtgt gggtgactca cccgcccgct
     2821 ctcccgagcg ccgcgtcctc cattttgagc tccctgcagc agggccggga agcggccatc
     2881 tttccgctca cgcaactggt gccgaccggg ccagccttgc cgcccagggc ggggcgatac
     2941 acggcggcgc gaggccaggc accagagcag gccggccagc ttgagactac ccccgtccga
     3001 ttctcggtgg ccgcgctcgc aggccccgcc tcgccgaaca tgtgcgctgg gacgcacggg
     3061 ccccgtcgcc gcccgcggcc ccaaaaaccg aaataccagt gtgcagatct tggcccgcat
     3121 ttacaagact atcttgccag aaaaaaagcg tcgcagcagg tcatcaaaaa ttttaaatgg
     3181 ctagagactt atcgaaagca gcgagacagg cgcgaaggtg ccaccagatt cgcacgcggc
     3241 ggccccagcg cccaggccag gcctcaactc aagcacgagg cgaaggggct ccttaagcgc
     3301 aaggcctcga actctcccac ccacttccaa cccgaagctc gggatcaaga atcacgtact
     3361 gcagccaggt ggaagtaatt caaggcacgc aagggccata acccgtaaag aggccaggcc
     3421 cgcgggaacc acacacggca cttacctgtg ttctggcggc aaacccgttg cgaaaaagaa
     3481 cgttcacggc gactactgca cttatatacg gttctccccc accctcggga aaaaggcgga
     3541 gccagtacac gacatcactt tcccagttta ccccgcgcca ccttctctag gcaccggttc
     3601 aattgccgac ccctcccccc aacttctcgg ggactgtggg cgatgtgcgc tctgcccact
     3661 gacgggcacc ggagccggac tatggttgct gactaattga gatgcatgct ttgcatactt
     3721 ctgcctgctg gggagcctgg ggactttcca caccgacaga gatatcagat ctgaattcac
     3781 tagtgcaggg atccgattta aattcgaagc tagctcgact ctagagatat cagatctgaa
     3841 ttcactagtc gcgcccgggg agcccaaagg ttaccccagt tggggcgggc ccccatgggt
     3901 cgacgagctc ccaggtcccc agcatgcctg ctattctctt cccaatcctc ccccttgctg
     3961 tcctgcccca ccccaccccc cagaatagaa tgacacctac tcagacaatg cgatgcaatt
     4021 tcctcatttt attaggaaag gacagtggga gtggcacctt ccagggtcaa ggaaggcacg
     4081 ggggaggggc aaacaacaga tggctggcaa ctagaaggca cagtcgaggc tgatcagcga
     4141 gctctagtta gaattcttag ccctcccaca cataaccaga gggcagcaat tcacgaatcc
     4201 caactgccgt cggctgtcca tcactgtcct tcactatggc tttgatccca ggatgcagat
     4261 cgagaagcac ctgtcggcac cgtccgcagg ggctcaagat gcccctgttc tcatttccga
     4321 tcgcgacgat acaagtcagg ttgccagctg ccgcagcagc agcagtgccc agcaccacga
     4381 gttctgcaca aggtccccca gtaaaatgat atacattgac accagtgaag atgcggccgt
     4441 cgctagagag agctgcgctg gcgacgctgt agtcttcaga gatggggatg ctgttgattg
     4501 tagccgttgc tctttcaatg agggtggatt cttcttgaga caaaggcttg gccataggtc
     4561 cagggttctc ctccacgtct ccagcctgct tcagcaggct gaagttagta gctccgcttc
     4621 cctttttctt ttttgcctgg ccggcctttt tcgtggccgc cggccttttg tcgcctccca
     4681 gctgagacag gtcgatccgt gtctcgtaca ggccggtgat gctctggtgg atcagggtgg
     4741 cgtccagcac ctctttggtg ctggtgtacc tcttccggtc gatggtggtg tcaaagtact
     4801 tgaaggcggc aggggctccc agattggtca gggtaaacag gtggatgata ttctcggcct
     4861 gctctctgat gggcttatcc cggtgcttgt tgtaggcgga cagcactttg tccagattag
     4921 cgtcggccag gatcactctc ttggagaact cgctgatctg ctcgatgatc tcgtccaggt
     4981 agtgcttgtg ctgttccaca aacagctgtt tctgctcatt atcctcgggg gagcccttca
     5041 gcttctcata gtggctggcc aggtacagga agttcacata tttggagggc agggccagtt
     5101 cgtttccctt ctgcagttcg ccggcagagg ccagcattct cttccggccg ttttccagct
     5161 cgaacaggga gtacttaggc agcttgatga tcaggtcctt tttcacttct ttgtagccct
     5221 tggcttccag aaagtcgatg ggattcttct cgaagctgct tctttccatg atggtgatcc
     5281 ccagcagctc tttcacactc ttcagtttct tggacttgcc cttttccact ttggccacca
     5341 ccagcacaga ataggccacg gtggggctgt cgaagccgcc gtacttctta gggtcccagt
     5401 ccttctttct ggcgatcagc ttatcgctgt tcctcttggg caggatagac tctttgctga
     5461 agccgcctgt ctgcacctcg gtctttttca cgatattcac ttggggcatg ctcagcactt
     5521 tccgcacggt ggcaaaatcc cggcccttat cccacacgat ctccccggtt tcgccgtttg
     5581 tctcgatcag aggccgcttc cggatctcgc cgttggccag ggtaatctcg gtcttgaaaa
     5641 agttcatgat gttgctgtag aagaagtact tggcggtagc cttgccgatt tcctgctcgc
     5701 tcttggcgat catcttccgc acgtcgtaca ccttgtagtc gccgtacacg aactcgcttt
     5761 ccagcttagg gtactttttg atcagggcgg ttcccacgac ggcgttcagg taggcgtcgt
     5821 gggcgtggtg gtagttgttg atctcgcgca ctttgtaaaa ctggaaatcc ttccggaaat
     5881 cggacaccag cttggacttc agggtgatca ctttcacttc ccggatcagc ttgtcattct
     5941 cgtcgtactt agtgttcatc cgggagtcca ggatctgtgc cacgtgcttt gtgatctgcc
     6001 gggtttccac cagctgtctc ttgatgaagc cggccttatc cagttcgctc aggccgcctc
     6061 tctcggcctt ggtcagattg tcgaactttc tctgggtaat cagcttggcg ttcagcagct
     6121 gccgccagta gttcttcatc ttcttcacga cctcttcgga gggcacgttg tcgctcttgc
     6181 cccggttctt gtcgcttctg gtcagcacct tgttgtcgat ggagtcgtcc ttcagaaagc
     6241 tctgaggcac gatggcgtcc acatcgtagt cggacagccg gttgatgtcc agttcctggt
     6301 ccacgtacat atcccgccca ttctgcaggt agtacaggta cagcttctcg ttctgcagct
     6361 gggtgttttc cacggggtgt tctttcagga tctggctgcc cagctctttg atgccctctt
     6421 cgatccgctt cattctctcg cggctgttct tctgtccctt ctgggtggtc tggttctctc
     6481 tggccatttc gatcacgatg ttctcgggct tgtgccggcc catcactttc acgagctcgt
     6541 ccaccacctt cactgtctgc aggatgccct tcttaatggc ggggctgccg gccagattgg
     6601 caatgtgctc gtgcaggcta tcgccctggc cggacacctg ggctttctgg atgtcctctt
     6661 taaaggtcag gctgtcgtcg tggatcagct gcatgaagtt tctgttggcg aagccgtcgg
     6721 acttcaggaa atccaggatt gtcttgccgg actgcttgtc ccggatgccg ttgatcagct
     6781 tccggctcag cctgccccag ccggtgtatc tccgccgctt cagctgcttc atcactttgt
     6841 cgtcgaacag gtgggcatag gttttcagcc gttcctcgat catctctctg tcctcaaaca
     6901 gtgtcagggt cagcacgata tcttccagaa tgtcct
//
